# Supplementary material for: Dicyanido[tris­(2-pyridyl­meth­yl)amine]­cobalt(III) hexa­fluorido­phosphate
Source: Acta Crystallogr Sect E Struct Rep Online. 2011 Apr 13;67(Pt 5):m566. doi: 10.1107/S1600536811012001 (PMC3089135; doi:10.1107/S1600536811012001)
Supplement: Supplementary file 1 [file e-67-0m566-sup1.cif]

##############################################################################
#                                                                            #
# This CIF contains the data in a paper accepted for publication in          #
# Acta Crystallographica Section E. It conforms to the requirements of       #
# Notes for Authors for Acta Crystallographica Section E, and has been       #
# peer reviewed under the auspices of the IUCr Commission on Journals.       #
#                                                                            #
# Full details of the Crystallographic Information File format               #
# are given in the paper "The Crystallographic Information File (CIF):       #
# a New Standard Archive File for Crystallography" by S. R. Hall, F. H.      #
# Allen and I. D. Brown [Acta Cryst. (1991), A47, 655-685].                  #
#                                                                            #
# The current version of the core CIF dictionary is obtainable from          #
# ftp://ftp.iucr.org/pub/cif_core.dic.                                       #
#                                                                            #
# Software is freely available for graphical display of the structure(s)     #
# in this CIF. For information consult the CIF software page                 #
# http://www.iucr.org/resources/cif/software.                                #
#                                                                            #
# This file may be used for bona fide research purposes within the           #
# scientific community so long as proper attribution is given to the journal # 
# article from which it was obtained.                                        #
#                                                                            #
##############################################################################
data_I
_audit_creation_method     SHELXL-97
_chemical_name_systematic
;
Dicyanido[tris(2-pyridylmethyl)amine]cobalt(III) hexafluoridophosphate
;
_chemical_formula_moiety     'C20 H18 Co N6 +, F6 P1 -'
_chemical_formula_sum     'C20 H18 Co F6 N6 P'
_chemical_formula_iupac     '[Co (C N)2 (C18 H18 N4)] P F6'
_chemical_formula_weight     546.30
_symmetry_cell_setting     orthorhombic
_symmetry_space_group_name_H-M     'P b c m'
_symmetry_space_group_name_hall     '-P 2c 2b'
loop_
    _symmetry_equiv_pos_as_xyz
    'x, y, z'
    '-x, -y, z+1/2'
    '-x, y+1/2, -z+1/2'
    'x, -y+1/2, -z'
    '-x, -y, -z'
    'x, y, -z-1/2'
    'x, -y-1/2, z-1/2'
    '-x, y-1/2, z'
_cell_length_a     10.703(2)
_cell_length_b     13.472(3)
_cell_length_c     15.151(3)
_cell_angle_alpha     90.00
_cell_angle_beta     90.00
_cell_angle_gamma     90.00
_cell_volume     2184.7(8)
_cell_formula_units_Z     4
_cell_measurement_reflns_used     27644
_cell_measurement_theta_min     6.05
_cell_measurement_theta_max     54.94
_cell_measurement_temperature     293(2)
_cell_measurement_pressure     100
_exptl_crystal_description     block
_exptl_crystal_colour     yellow
_exptl_crystal_size_max     0.40
_exptl_crystal_size_mid     0.30
_exptl_crystal_size_min     0.25
_exptl_crystal_density_diffrn     1.658
_exptl_crystal_density_meas     1.658
_exptl_crystal_density_method     'not measured'
_exptl_crystal_F_000     1104
_exptl_absorpt_coefficient_mu     0.932
_exptl_absorpt_correction_type     multi-scan
_exptl_absorpt_process_details     '(SADABS; Sheldrick, 1996)'
_exptl_absorpt_correction_T_min     0.722
_exptl_absorpt_correction_T_max     0.792
_diffrn_ambient_temperature     293(2)
_diffrn_radiation_type     MoK\a
_diffrn_radiation_wavelength     0.71073
_diffrn_radiation_source     'fine-focus sealed tube'
_diffrn_radiation_monochromator     graphite
_diffrn_measurement_device_type     'Bruker SMART APEX'
_diffrn_measurement_method     \w
_diffrn_detector_area_resol_mean     0
_diffrn_reflns_number     26914
_diffrn_reflns_av_R_equivalents     0.0275
_diffrn_reflns_av_sigmaI/netI     0.0127
_diffrn_reflns_theta_min     3.29
_diffrn_reflns_theta_max     25.99
_diffrn_reflns_theta_full     25.99
_diffrn_measured_fraction_theta_max     0.971
_diffrn_measured_fraction_theta_full     0.971
_diffrn_reflns_limit_h_min     -13
_diffrn_reflns_limit_h_max     13
_diffrn_reflns_limit_k_min     -16
_diffrn_reflns_limit_k_max     14
_diffrn_reflns_limit_l_min     -18
_diffrn_reflns_limit_l_max     18
_diffrn_standards_number     0
_diffrn_standards_interval_count     0
_diffrn_standards_interval_time     0
_diffrn_standards_decay_%     0
_refine_special_details
;
Refinement of <i>F</i>^2^ against ALL reflections. The weighted <i>R</i>-factor
<i>wR</i> and goodness of fit <i>S</i> are based on <i>F</i>^2^, conventional
<i>R</i>-factors <i>R</i> are based on <i>F</i>, with <i>F</i> set to zero for
negative <i>F</i>^2^. The threshold expression of <i>F</i>^2^ >
\s(<i>F</i>^2^) is used only for calculating <i>R</i>-factors(gt) <i>etc</i>.
and is not relevant to the choice of reflections for refinement.
<i>R</i>-factors based on <i>F</i>^2^ are statistically about twice as large
as those based on <i>F</i>, and <i>R</i>- factors based on ALL data will be
even larger.
;
_reflns_number_total     2173
_reflns_number_gt     2053
_reflns_threshold_expression     I>2\s(I)
_refine_ls_structure_factor_coef     Fsqd
_refine_ls_matrix_type     full
_refine_ls_R_factor_all     0.0265
_refine_ls_R_factor_gt     0.0253
_refine_ls_wR_factor_gt     0.0690
_refine_ls_wR_factor_ref     0.0698
_refine_ls_goodness_of_fit_ref     1.081
_refine_ls_restrained_S_all     1.081
_refine_ls_number_reflns     2173
_refine_ls_number_parameters     176
_refine_ls_number_restraints     0
_refine_ls_number_constraints     1.234
_refine_ls_hydrogen_treatment     constr
_refine_ls_weighting_scheme     calc
_refine_ls_weighting_details
         'calc w=1/[\s^2^(Fo^2^)+(0.0430P)^2^+0.5717P] where P=(Fo^2^+2Fc^2^)/3'
_atom_sites_solution_hydrogens     geom
_atom_sites_solution_primary     direct
_atom_sites_solution_secondary     difmap
_refine_ls_shift/su_max     0.000
_refine_ls_shift/su_mean     0.000
_refine_diff_density_max     0.271
_refine_diff_density_min     -0.240
_refine_ls_extinction_method     none
_refine_ls_extinction_coef     0
loop_
    _atom_type_symbol
    _atom_type_description
    _atom_type_scat_dispersion_real
    _atom_type_scat_dispersion_imag
    _atom_type_scat_source
    'C' 'C' 0.0033 0.0016
                         'International Tables Vol C Tables 4.2.6.8 and 6.1.1.4'
    'H' 'H' 0.0000 0.0000
                         'International Tables Vol C Tables 4.2.6.8 and 6.1.1.4'
    'N' 'N' 0.0061 0.0033
                         'International Tables Vol C Tables 4.2.6.8 and 6.1.1.4'
    'O' 'O' 0.0106 0.0060
                         'International Tables Vol C Tables 4.2.6.8 and 6.1.1.4'
    'Co' 'Co' 0.3494 0.9721
                         'International Tables Vol C Tables 4.2.6.8 and 6.1.1.4'
    'F' 'F' 0.0171 0.0103
                         'International Tables Vol C Tables 4.2.6.8 and 6.1.1.4'
    'P' 'P' 0.1023 0.0942
                         'International Tables Vol C Tables 4.2.6.8 and 6.1.1.4'
_computing_data_collection     'SMART (Bruker, 1997)'
_computing_cell_refinement     'SAINT (Bruker, 1999)'
_computing_data_reduction     'SAINT (Bruker, 1999)'
_computing_structure_solution     'SHELXS97 (Sheldrick, 2008)'
_computing_structure_refinement     'SHELXL97 (Sheldrick, 2008)'
_computing_molecular_graphics     'SHELXTL (Sheldrick, 2008)'
_computing_publication_material     'SHELXTL (Sheldrick, 2008)'
loop_
    _atom_site_type_symbol
    _atom_site_label
    _atom_site_fract_x
    _atom_site_fract_y
    _atom_site_fract_z
    _atom_site_U_iso_or_equiv
    _atom_site_adp_type
    _atom_site_calc_flag
    _atom_site_refinement_flags
    _atom_site_occupancy
    _atom_site_symmetry_multiplicity
    _atom_site_disorder_assembly
    _atom_site_disorder_group
    Co Co1 0.82856(2) 0.057628(17) 0.2500 0.02656(10) Uani d S 1 2 . .
    N N1 0.64937(15) 0.02901(13) 0.2500 0.0308(3) Uani d S 1 2 . .
    N N2 0.82831(10) 0.04135(9) 0.37718(8) 0.0326(3) Uani d . 1 1 . .
    N N3 0.85307(16) -0.08775(13) 0.2500 0.0328(4) Uani d S 1 2 . .
    N N4 0.8016(2) 0.28241(14) 0.2500 0.0499(5) Uani d S 1 2 . .
    N N5 1.10402(19) 0.11315(17) 0.2500 0.0508(5) Uani d S 1 2 . .
    C C1 0.5562(2) 0.09626(16) 0.2500 0.0412(5) Uani d S 1 2 . .
    H H1A 0.5761 0.1634 0.2500 0.049 Uiso calc SR 1 2 . .
    C C2 0.4321(2) 0.0686(2) 0.2500 0.0501(6) Uani d S 1 2 . .
    H H2A 0.3694 0.1163 0.2500 0.060 Uiso calc SR 1 2 . .
    C C3 0.4029(2) -0.0304(2) 0.2500 0.0503(6) Uani d S 1 2 . .
    H H3A 0.3199 -0.0507 0.2500 0.060 Uiso calc SR 1 2 . .
    C C4 0.4976(2) -0.09968(17) 0.2500 0.0470(5) Uani d S 1 2 . .
    H H4A 0.4792 -0.1671 0.2500 0.056 Uiso calc SR 1 2 . .
    P P1 0.43435(6) 0.2500 0.0000 0.04841(17) Uani d S 1 2 . .
    C C6 0.7279(2) -0.13885(15) 0.2500 0.0408(5) Uani d S 1 2 . .
    H H6A 0.7219 -0.1806 0.3012 0.049 Uiso d R 1 1 . .
    F F2 0.54077(17) 0.23947(14) 0.07289(13) 0.1109(6) Uani d . 1 1 . .
    F F1 0.43287(15) 0.13526(10) -0.01878(13) 0.0969(5) Uani d . 1 1 . .
    C C13 0.80941(18) 0.19751(15) 0.2500 0.0333(4) Uani d S 1 2 . .
    C C8 0.76782(18) 0.07851(15) 0.52469(11) 0.0524(4) Uani d . 1 1 . .
    H H8A 0.7322 0.1225 0.5647 0.063 Uiso calc R 1 1 . .
    F F3 0.32765(16) 0.23608(13) 0.07209(10) 0.0978(5) Uani d . 1 1 . .
    C C10 0.86385(17) -0.07628(14) 0.49189(11) 0.0447(4) Uani d . 1 1 . .
    H H10A 0.8939 -0.1378 0.5098 0.054 Uiso calc R 1 1 . .
    C C7 0.77754(15) 0.10373(12) 0.43633(10) 0.0417(3) Uani d . 1 1 . .
    H H7A 0.7483 0.1652 0.4175 0.050 Uiso calc R 1 1 . .
    C C12 0.92406(15) -0.11166(11) 0.33220(10) 0.0400(3) Uani d . 1 1 . .
    H H12A 1.0122 -0.0977 0.3241 0.048 Uiso calc R 1 1 . .
    H H12B 0.9146 -0.1813 0.3469 0.048 Uiso calc R 1 1 . .
    C C9 0.81121(17) -0.01197(16) 0.55256(11) 0.0510(4) Uani d . 1 1 . .
    H H9A 0.8053 -0.0299 0.6117 0.061 Uiso calc R 1 1 . .
    C C14 1.0012(2) 0.08893(15) 0.2500 0.0340(4) Uani d S 1 2 . .
    C C11 0.87139(14) -0.04806(10) 0.40424(10) 0.0357(3) Uani d . 1 1 . .
    C C5 0.6211(2) -0.06763(14) 0.2500 0.0336(4) Uani d S 1 2 . .
loop_
    _atom_site_aniso_label
    _atom_site_aniso_U_11
    _atom_site_aniso_U_22
    _atom_site_aniso_U_33
    _atom_site_aniso_U_12
    _atom_site_aniso_U_13
    _atom_site_aniso_U_23
    Co1 0.02638(16) 0.02409(15) 0.02921(15) 0.00029(9) 0.000 0.000
    N1 0.0296(8) 0.0301(8) 0.0326(8) -0.0016(6) 0.000 0.000
    N2 0.0312(6) 0.0339(6) 0.0328(6) -0.0008(4) -0.0014(4) -0.0005(5)
    N3 0.0355(9) 0.0281(8) 0.0348(8) 0.0041(7) 0.000 0.000
    N4 0.0456(11) 0.0296(9) 0.0746(14) -0.0006(8) 0.000 0.000
    N5 0.0318(10) 0.0664(13) 0.0541(11) -0.0040(9) 0.000 0.000
    C1 0.0311(10) 0.0343(10) 0.0583(13) 0.0002(8) 0.000 0.000
    C2 0.0318(12) 0.0533(14) 0.0654(16) 0.0017(9) 0.000 0.000
    C3 0.0301(11) 0.0612(14) 0.0595(14) -0.0113(10) 0.000 0.000
    C4 0.0449(13) 0.0394(11) 0.0566(13) -0.0155(10) 0.000 0.000
    P1 0.0461(3) 0.0473(3) 0.0519(3) 0.000 0.000 -0.0053(3)
    C6 0.0452(12) 0.0269(9) 0.0505(12) -0.0053(8) 0.000 0.000
    F2 0.0979(12) 0.1154(13) 0.1194(13) 0.0305(10) -0.0483(10) 0.0004(10)
    F1 0.0994(11) 0.0502(7) 0.1411(14) -0.0045(7) 0.0406(10) -0.0180(8)
    C13 0.0278(9) 0.0317(10) 0.0403(10) -0.0021(7) 0.000 0.000
    C8 0.0529(10) 0.0681(11) 0.0362(8) 0.0019(9) 0.0042(7) -0.0091(8)
    F3 0.0994(12) 0.1130(13) 0.0809(10) -0.0082(9) 0.0396(8) -0.0240(9)
    C10 0.0443(8) 0.0509(9) 0.0389(8) -0.0040(7) -0.0058(7) 0.0106(7)
    C7 0.0447(9) 0.0440(8) 0.0363(7) 0.0040(6) 0.0014(6) -0.0046(6)
    C12 0.0448(8) 0.0345(7) 0.0409(8) 0.0085(6) -0.0051(6) 0.0058(6)
    C9 0.0497(9) 0.0721(12) 0.0314(7) -0.0062(8) 0.0000(7) 0.0057(8)
    C14 0.0330(11) 0.0348(9) 0.0341(9) 0.0025(8) 0.000 0.000
    C11 0.0330(7) 0.0379(7) 0.0361(7) -0.0021(6) -0.0041(6) 0.0044(6)
    C5 0.0383(11) 0.0328(10) 0.0296(9) -0.0057(8) 0.000 0.000
_geom_special_details
;
 All esds (except the esd in the dihedral angle between two l.s. planes)
 are estimated using the full covariance matrix.  The cell esds are taken
 into account individually in the estimation of esds in distances, angles
 and torsion angles; correlations between esds in cell parameters are only
 used when they are defined by crystal symmetry.  An approximate (isotropic)
 treatment of cell esds is used for estimating esds involving l.s. planes.
;
loop_
    _geom_bond_atom_site_label_1
    _geom_bond_atom_site_label_2
    _geom_bond_site_symmetry_2
    _geom_bond_distance
    _geom_bond_publ_flag
    Co1 C14 . 1.895(2) ?
    Co1 C13 . 1.896(2) ?
    Co1 N2 6_556 1.9393(13) ?
    Co1 N2 . 1.9393(13) ?
    Co1 N1 . 1.9563(17) ?
    Co1 N3 . 1.9760(18) ?
    N1 C5 . 1.337(3) ?
    N1 C1 . 1.347(3) ?
    N2 C7 . 1.343(2) ?
    N2 C11 . 1.3534(19) ?
    N3 C12 . 1.4940(17) ?
    N3 C12 6_556 1.4940(17) ?
    N3 C6 . 1.507(3) ?
    N4 C13 . 1.147(3) ?
    N5 C14 . 1.148(3) ?
    C1 C2 . 1.379(3) ?
    C1 H1A . 0.9300 ?
    C2 C3 . 1.370(4) ?
    C2 H2A . 0.9300 ?
    C3 C4 . 1.378(4) ?
    C3 H3A . 0.9300 ?
    C4 C5 . 1.390(3) ?
    C4 H4A . 0.9300 ?
    P1 F1 4 1.5719(14) ?
    P1 F1 . 1.5719(14) ?
    P1 F3 4 1.5913(15) ?
    P1 F3 . 1.5913(15) ?
    P1 F2 . 1.5928(16) ?
    P1 F2 4 1.5928(16) ?
    C6 C5 . 1.492(3) ?
    C6 H6A . 0.9600 ?
    C8 C9 . 1.371(3) ?
    C8 C7 . 1.385(2) ?
    C8 H8A . 0.9300 ?
    C10 C9 . 1.383(3) ?
    C10 C11 . 1.384(2) ?
    C10 H10A . 0.9300 ?
    C7 H7A . 0.9300 ?
    C12 C11 . 1.498(2) ?
    C12 H12A . 0.9700 ?
    C12 H12B . 0.9700 ?
    C9 H9A . 0.9300 ?
loop_
    _geom_angle_atom_site_label_1
    _geom_angle_atom_site_label_2
    _geom_angle_atom_site_label_3
    _geom_angle_site_symmetry_1
    _geom_angle_site_symmetry_3
    _geom_angle
    _geom_angle_publ_flag
    C14 Co1 C13 . . 83.35(8) ?
    C14 Co1 N2 . 6_556 91.52(3) ?
    C13 Co1 N2 . 6_556 96.45(4) ?
    C14 Co1 N2 . . 91.52(3) ?
    C13 Co1 N2 . . 96.45(4) ?
    N2 Co1 N2 6_556 . 167.01(7) ?
    C14 Co1 N1 . . 178.51(8) ?
    C13 Co1 N1 . . 95.16(8) ?
    N2 Co1 N1 6_556 . 88.64(3) ?
    N2 Co1 N1 . . 88.64(3) ?
    C14 Co1 N3 . . 95.23(8) ?
    C13 Co1 N3 . . 178.58(8) ?
    N2 Co1 N3 6_556 . 83.58(4) ?
    N2 Co1 N3 . . 83.58(4) ?
    N1 Co1 N3 . . 86.26(7) ?
    C5 N1 C1 . . 119.17(18) ?
    C5 N1 Co1 . . 114.45(14) ?
    C1 N1 Co1 . . 126.38(15) ?
    C7 N2 C11 . . 119.50(13) ?
    C7 N2 Co1 . . 126.35(11) ?
    C11 N2 Co1 . . 113.65(10) ?
    C12 N3 C12 . 6_556 112.94(16) ?
    C12 N3 C6 . . 110.72(10) ?
    C12 N3 C6 6_556 . 110.72(10) ?
    C12 N3 Co1 . . 106.33(9) ?
    C12 N3 Co1 6_556 . 106.33(9) ?
    C6 N3 Co1 . . 109.56(12) ?
    N1 C1 C2 . . 122.0(2) ?
    N1 C1 H1A . . 119.0 ?
    C2 C1 H1A . . 119.0 ?
    C3 C2 C1 . . 118.9(2) ?
    C3 C2 H2A . . 120.6 ?
    C1 C2 H2A . . 120.6 ?
    C2 C3 C4 . . 119.4(2) ?
    C2 C3 H3A . . 120.3 ?
    C4 C3 H3A . . 120.3 ?
    C3 C4 C5 . . 119.3(2) ?
    C3 C4 H4A . . 120.4 ?
    C5 C4 H4A . . 120.4 ?
    F1 P1 F1 4 . 178.85(13) ?
    F1 P1 F3 4 4 90.06(9) ?
    F1 P1 F3 . 4 89.11(10) ?
    F1 P1 F3 4 . 89.11(10) ?
    F1 P1 F3 . . 90.06(9) ?
    F3 P1 F3 4 . 88.28(14) ?
    F1 P1 F2 4 . 88.24(9) ?
    F1 P1 F2 . . 92.58(10) ?
    F3 P1 F2 4 . 178.30(9) ?
    F3 P1 F2 . . 91.54(11) ?
    F1 P1 F2 4 4 92.58(10) ?
    F1 P1 F2 . 4 88.24(9) ?
    F3 P1 F2 4 4 91.54(11) ?
    F3 P1 F2 . 4 178.30(9) ?
    F2 P1 F2 . 4 88.69(16) ?
    C5 C6 N3 . . 112.79(17) ?
    C5 C6 H6A . . 109.0 ?
    N3 C6 H6A . . 109.0 ?
    N4 C13 Co1 . . 177.95(19) ?
    C9 C8 C7 . . 119.36(16) ?
    C9 C8 H8A . . 120.3 ?
    C7 C8 H8A . . 120.3 ?
    C9 C10 C11 . . 119.30(16) ?
    C9 C10 H10A . . 120.3 ?
    C11 C10 H10A . . 120.3 ?
    N2 C7 C8 . . 121.45(16) ?
    N2 C7 H7A . . 119.3 ?
    C8 C7 H7A . . 119.3 ?
    N3 C12 C11 . . 107.02(12) ?
    N3 C12 H12A . . 110.3 ?
    C11 C12 H12A . . 110.3 ?
    N3 C12 H12B . . 110.3 ?
    C11 C12 H12B . . 110.3 ?
    H12A C12 H12B . . 108.6 ?
    C8 C9 C10 . . 119.36(15) ?
    C8 C9 H9A . . 120.3 ?
    C10 C9 H9A . . 120.3 ?
    N5 C14 Co1 . . 176.3(2) ?
    N2 C11 C10 . . 121.03(15) ?
    N2 C11 C12 . . 114.62(13) ?
    C10 C11 C12 . . 124.34(14) ?
    N1 C5 C4 . . 121.2(2) ?
    N1 C5 C6 . . 116.95(18) ?
    C4 C5 C6 . . 121.88(19) ?
loop_
    _geom_torsion_atom_site_label_1
    _geom_torsion_atom_site_label_2
    _geom_torsion_atom_site_label_3
    _geom_torsion_atom_site_label_4
    _geom_torsion_site_symmetry_1
    _geom_torsion_site_symmetry_2
    _geom_torsion_site_symmetry_3
    _geom_torsion_site_symmetry_4
    _geom_torsion
    _geom_torsion_publ_flag
    C14 Co1 N1 C5 . . . . 180.0 ?
    C13 Co1 N1 C5 . . . . 180.0 ?
    N2 Co1 N1 C5 6_556 . . . 83.65(4) ?
    N2 Co1 N1 C5 . . . . -83.65(4) ?
    N3 Co1 N1 C5 . . . . 0.0 ?
    C14 Co1 N1 C1 . . . . 0.0 ?
    C13 Co1 N1 C1 . . . . 0.0 ?
    N2 Co1 N1 C1 6_556 . . . -96.35(4) ?
    N2 Co1 N1 C1 . . . . 96.35(4) ?
    N3 Co1 N1 C1 . . . . 180.0 ?
    C14 Co1 N2 C7 . . . . 107.30(14) ?
    C13 Co1 N2 C7 . . . . 23.82(14) ?
    N2 Co1 N2 C7 6_556 . . . -149.2(2) ?
    N1 Co1 N2 C7 . . . . -71.22(14) ?
    N3 Co1 N2 C7 . . . . -157.61(14) ?
    C14 Co1 N2 C11 . . . . -80.90(11) ?
    C13 Co1 N2 C11 . . . . -164.38(11) ?
    N2 Co1 N2 C11 6_556 . . . 22.6(4) ?
    N1 Co1 N2 C11 . . . . 100.58(11) ?
    N3 Co1 N2 C11 . . . . 14.19(11) ?
    C14 Co1 N3 C12 . . . . 60.30(10) ?
    C13 Co1 N3 C12 . . . . 60.30(10) ?
    N2 Co1 N3 C12 6_556 . . . 151.25(11) ?
    N2 Co1 N3 C12 . . . . -30.65(10) ?
    N1 Co1 N3 C12 . . . . -119.70(10) ?
    C14 Co1 N3 C12 . . . 6_556 -60.30(10) ?
    C13 Co1 N3 C12 . . . 6_556 -60.30(10) ?
    N2 Co1 N3 C12 6_556 . . 6_556 30.65(10) ?
    N2 Co1 N3 C12 . . . 6_556 -151.25(11) ?
    N1 Co1 N3 C12 . . . 6_556 119.70(10) ?
    C14 Co1 N3 C6 . . . . 180.0 ?
    C13 Co1 N3 C6 . . . . 180.0 ?
    N2 Co1 N3 C6 6_556 . . . -89.05(3) ?
    N2 Co1 N3 C6 . . . . 89.05(3) ?
    N1 Co1 N3 C6 . . . . 0.0 ?
    C5 N1 C1 C2 . . . . 0.0 ?
    Co1 N1 C1 C2 . . . . 180.0 ?
    N1 C1 C2 C3 . . . . 0.0 ?
    C1 C2 C3 C4 . . . . 0.0 ?
    C2 C3 C4 C5 . . . . 0.0 ?
    C12 N3 C6 C5 . . . . 116.97(11) ?
    C12 N3 C6 C5 6_556 . . . -116.97(11) ?
    Co1 N3 C6 C5 . . . . 0.0 ?
    C14 Co1 C13 N4 . . . . 0.0 ?
    N2 Co1 C13 N4 6_556 . . . -90.79(3) ?
    N2 Co1 C13 N4 . . . . 90.79(3) ?
    N1 Co1 C13 N4 . . . . 180.0 ?
    N3 Co1 C13 N4 . . . . 0.0 ?
    C11 N2 C7 C8 . . . . -0.2(2) ?
    Co1 N2 C7 C8 . . . . 171.16(13) ?
    C9 C8 C7 N2 . . . . 0.2(3) ?
    C12 N3 C12 C11 6_556 . . . 156.60(11) ?
    C6 N3 C12 C11 . . . . -78.58(16) ?
    Co1 N3 C12 C11 . . . . 40.35(14) ?
    C7 C8 C9 C10 . . . . 0.0(3) ?
    C11 C10 C9 C8 . . . . -0.1(3) ?
    C13 Co1 C14 N5 . . . . 0.0 ?
    N2 Co1 C14 N5 6_556 . . . 96.31(4) ?
    N2 Co1 C14 N5 . . . . -96.31(4) ?
    N1 Co1 C14 N5 . . . . 0.0 ?
    N3 Co1 C14 N5 . . . . 180.0 ?
    C7 N2 C11 C10 . . . . 0.1(2) ?
    Co1 N2 C11 C10 . . . . -172.35(12) ?
    C7 N2 C11 C12 . . . . 179.11(14) ?
    Co1 N2 C11 C12 . . . . 6.70(16) ?
    C9 C10 C11 N2 . . . . 0.1(2) ?
    C9 C10 C11 C12 . . . . -178.84(16) ?
    N3 C12 C11 N2 . . . . -31.69(18) ?
    N3 C12 C11 C10 . . . . 147.32(16) ?
    C1 N1 C5 C4 . . . . 0.0 ?
    Co1 N1 C5 C4 . . . . 180.0 ?
    C1 N1 C5 C6 . . . . 180.0 ?
    Co1 N1 C5 C6 . . . . 0.0 ?
    C3 C4 C5 N1 . . . . 0.0 ?
    C3 C4 C5 C6 . . . . 180.0 ?
    N3 C6 C5 N1 . . . . 0.0 ?
    N3 C6 C5 C4 . . . . 180.0 ?
loop_
    _geom_hbond_atom_site_label_D
    _geom_hbond_atom_site_label_H
    _geom_hbond_atom_site_label_A
    _geom_hbond_site_symmetry_A
    _geom_hbond_distance_DH
    _geom_hbond_distance_HA
    _geom_hbond_distance_DA
    _geom_hbond_angle_DHA
    C3 H3A N4 3_645 0.93 2.60 3.339(3) 137
    C6 H6A F3 3_645 0.96 2.29 3.234(2) 169
    C7 H7A F2 6_556 0.93 2.44 3.128(3) 131
    C9 H9A N5 2_755 0.93 2.57 3.410(2) 151
data_global
_journal_date_recd_electronic     2011-03-03
_journal_date_accepted     2011-03-31
_journal_name_full     'Acta Crystallographica, Section E'
_journal_year     2011
_journal_volume     67
_journal_issue      5
_journal_page_first     m566
_journal_page_last     m566
_journal_paper_category     QM
_journal_coeditor_code     VM2083
_publ_contact_author_name     'Fan Yu'
_publ_contact_author_address
;
School of chemistry and environmental engineering,
Jianghan University, Wuhan, Hubei 430056,
P.R. China
;
_publ_contact_author_email     'yufan0714@163.com'
_publ_contact_author_fax     '86-027-51253048'
_publ_contact_author_phone     '86-027-87543532'
_publ_section_title
;
Dicyanido[tris(2-pyridylmethyl)amine]cobalt(III) hexafluoridophosphate
;
loop_
    _publ_author_name
    _publ_author_footnote
    _publ_author_address
    'Yu, Fan' .
;
School of Chemistry and Environmental Engineering
Jianghan University
Wuhan
Hubei 430056
People's Republic of China
;
    'Li, Bao' .
;
Department of Chemistry and Chemical Engineering
Huazhong University of Science and Technology
Wuhan 430074
People's Republic of China
;
