# Supplementary material for: Dicyanido[tris­(2-pyridyl­meth­yl)amine]­cobalt(III) hexa­fluorido­phosphate
Source: Acta Crystallogr Sect E Struct Rep Online. 2011 Apr 13;67(Pt 5):m566. doi: 10.1107/S1600536811012001 (PMC3089135; doi:10.1107/S1600536811012001)
Supplement: Supplementary file 2 [file e-67-0m566-Isup2.hkl]

# 
# h,k,l, Fc-squared, Fo-squared, sigma(Fo-squared) and status flag 
# 
data_I 
_shelx_title ' p in Pbcm' 
_shelx_refln_list_code          4 
_shelx_F_calc_maximum      214.26 
_exptl_crystal_F_000      1104.00 
_reflns_d_resolution_high  0.8109 
 
loop_ 
 _symmetry_equiv_pos_as_xyz 
 'x, y, z' 
 '-x, -y, z+1/2' 
 '-x, y+1/2, -z+1/2' 
 'x, -y+1/2, -z' 
 '-x, -y, -z' 
 'x, y, -z-1/2' 
 'x, -y-1/2, z-1/2' 
 '-x, y-1/2, z' 
 
_cell_length_a    10.7034 
_cell_length_b    13.4719 
_cell_length_c    15.1508 
_cell_angle_alpha  90.000 
_cell_angle_beta   90.000 
_cell_angle_gamma  90.000 
 
_shelx_F_squared_multiplier     1.000 
 
loop_ 
 _refln_index_h 
 _refln_index_k 
 _refln_index_l 
 _refln_F_squared_calc 
 _refln_F_squared_meas 
 _refln_F_squared_sigma 
 _refln_observed_status 
   2   0   0     4922.87     4512.23     80.70 o 
   4   0   0     6353.15     6565.34    109.39 o 
   5   0   0     9657.59     9635.03    183.37 o 
   6   0   0     3184.99     3326.72     55.34 o 
   7   0   0     2794.59     2827.21     49.84 o 
   8   0   0     4561.54     4673.59     85.95 o 
   9   0   0        5.68        6.66      5.25 o 
  10   0   0      268.41      280.13     15.16 o 
  11   0   0      814.16      785.38     21.37 o 
  12   0   0      725.12      719.77     26.35 o 
  13   0   0       11.19       16.61      5.75 o 
   2   1   0     6954.92     7112.24     79.46 o 
   3   1   0    19380.09    18215.19    281.82 o 
   4   1   0    11763.20    11275.16    160.50 o 
   5   1   0       57.28       54.94      3.82 o 
   6   1   0     3640.64     3922.47     48.46 o 
   7   1   0     1409.34     1429.00     20.98 o 
   8   1   0       73.01       73.20      5.19 o 
   9   1   0       38.71       28.76      5.05 o 
  10   1   0      800.01      771.75     15.52 o 
  11   1   0      123.26      103.68      7.31 o 
  12   1   0        8.93        5.21      3.52 o 
  13   1   0      173.40      153.87      8.94 o 
   2   2   0    13810.53    13032.76    152.83 o 
   3   2   0    15972.33    14965.58    203.64 o 
   4   2   0     8210.88     8501.64    116.70 o 
   5   2   0     5348.19     5395.14     73.61 o 
   6   2   0     5214.91     5284.79     72.09 o 
   7   2   0       31.56       43.16      4.78 o 
   8   2   0      447.63      487.11      9.84 o 
   9   2   0     2714.61     2696.98     36.48 o 
  10   2   0       13.50        5.19      3.31 o 
  11   2   0       74.24       73.21      6.30 o 
  12   2   0      346.26      348.60      9.56 o 
  13   2   0       44.30       37.87      5.96 o 
   1   3   0     6337.22     6234.81     56.80 o 
   2   3   0     3562.96     4029.00     37.75 o 
   3   3   0    18709.95    17685.12    229.85 o 
   4   3   0     1593.33     1617.22     16.60 o 
   5   3   0     1017.94      876.61     10.90 o 
   6   3   0     3127.37     3265.22     64.08 o 
   7   3   0     3844.90     3912.69     49.25 o 
   8   3   0      348.45      329.40      7.39 o 
   9   3   0      459.30      459.80      9.90 o 
  10   3   0      139.37      152.73      5.90 o 
  11   3   0     1167.99     1099.92     19.35 o 
  12   3   0      106.66       89.51      5.96 o 
   1   4   0     6389.93     6149.26     60.65 o 
   2   4   0     1739.20     1964.68     19.13 o 
   3   4   0      148.99      133.21      2.24 o 
   4   4   0     1307.59     1411.25     13.79 o 
   5   4   0     1290.72     1421.47     14.78 o 
   6   4   0     4173.84     4187.89     51.01 o 
   7   4   0       60.89       80.11      4.53 o 
   8   4   0     1860.55     1929.84     27.14 o 
   9   4   0        6.68        5.93      3.10 o 
  10   4   0       42.01       59.59      4.90 o 
  11   4   0       77.86       89.48      5.81 o 
  12   4   0        1.56        0.78      3.49 o 
   1   5   0     6043.87     6318.20     75.37 o 
   2   5   0     3294.57     3063.96     25.98 o 
   4   5   0     8126.58     8083.88     90.54 o 
   5   5   0       13.78        6.69      1.64 o 
   6   5   0      788.31      895.51     12.45 o 
   7   5   0     2708.74     2761.46     35.06 o 
   8   5   0      347.93      366.11      9.71 o 
   9   5   0      210.34      208.44      6.02 o 
  10   5   0     3231.62     3179.89     52.02 o 
  11   5   0      258.12      274.30      9.25 o 
  12   5   0       74.66       91.19      7.56 o 
   0   6   0    45906.02    40046.09    975.49 o 
   2   6   0      445.06      412.75      3.75 o 
   3   6   0     4703.54     5016.08     51.25 o 
   4   6   0      156.92      157.61      2.55 o 
   5   6   0      207.99      172.47      3.54 o 
   6   6   0      363.23      326.90      5.46 o 
   7   6   0     1046.03     1135.25     16.64 o 
   8   6   0      179.50      202.94      6.18 o 
   9   6   0      225.48      257.22      7.58 o 
  10   6   0      365.57      375.60      9.52 o 
  11   6   0        1.04       -0.50      2.89 o 
  12   6   0       97.85      104.95      6.26 o 
   1   7   0     6013.92     6243.12     95.61 o 
   2   7   0      166.20      157.53      2.29 o 
   3   7   0     2475.67     2337.12     24.15 o 
   5   7   0     1999.04     1930.05     19.84 o 
   6   7   0        3.69        3.67      1.90 o 
   7   7   0     1236.92     1279.83     18.90 o 
   8   7   0      734.22      733.89     13.00 o 
   9   7   0      550.42      596.34     11.38 o 
  10   7   0      601.01      598.59     10.69 o 
  11   7   0      684.84      629.48     17.37 o 
   1   8   0     8612.80     8836.29    168.91 o 
   2   8   0     5468.77     5341.28     61.65 o 
   3   8   0     3961.24     4168.99     42.79 o 
   4   8   0     1509.11     1601.91     25.90 o 
   5   8   0     1272.98     1296.34     13.95 o 
   6   8   0     5211.96     5340.77     60.59 o 
   7   8   0      123.67       97.32      4.58 o 
   9   8   0     1692.56     1756.24     33.23 o 
  10   8   0       41.32       51.51      4.31 o 
  11   8   0       41.47       42.37      3.65 o 
   1   9   0      887.38      831.05     17.72 o 
   2   9   0      374.50      337.40      5.73 o 
   4   9   0      846.63      808.32      9.29 o 
   5   9   0     1994.04     2069.71     25.95 o 
   6   9   0       32.87       37.89      2.13 o 
   7   9   0       31.21       30.04      2.32 o 
   8   9   0       84.86       71.25      4.25 o 
   9   9   0      304.26      317.11      9.29 o 
  10   9   0       67.73       58.34      3.79 o 
  11   9   0        1.22       -2.19      2.09 o 
   0  10   0     4035.39     4293.23     91.30 o 
   1  10   0      663.73      687.52      9.61 o 
   2  10   0       89.21      101.38      2.94 o 
   3  10   0     1392.46     1468.30     20.19 o 
   4  10   0     1637.66     1587.68     17.60 o 
   5  10   0      455.58      435.05      6.64 o 
   6  10   0      410.01      369.28      6.54 o 
   7  10   0     1955.64     2118.20     24.75 o 
   8  10   0      582.42      607.24     10.93 o 
   9  10   0      394.76      403.26      9.53 o 
  10  10   0      295.04      275.92      6.92 o 
   1  11   0        3.34        3.85      1.17 o 
   2  11   0     2361.02     2261.56     42.58 o 
   3  11   0      142.70      117.79      6.78 o 
   4  11   0       10.72        7.98      2.06 o 
   5  11   0      102.60      101.06      2.58 o 
   6  11   0       18.26       22.19      1.68 o 
   7  11   0      261.04      244.74      5.53 o 
   8  11   0       31.32       23.99      2.01 o 
   9  11   0       33.42       38.91      4.52 o 
   0  12   0      137.95      110.59      4.30 o 
   1  12   0      500.24      522.87      7.91 o 
   2  12   0      475.67      480.49      7.74 o 
   3  12   0      306.31      282.84      5.23 o 
   4  12   0      286.51      334.30      7.33 o 
   5  12   0        5.15        7.55      2.81 o 
   6  12   0      236.49      246.84      4.43 o 
   7  12   0      102.16      124.45      2.98 o 
   8  12   0       83.34       76.43      5.81 o 
   9  12   0      347.28      321.02      9.60 o 
   1  13   0      596.83      568.96      7.43 o 
   2  13   0     1836.91     1845.70     21.60 o 
   3  13   0       50.93       60.58      3.58 o 
   4  13   0      883.86      850.06     15.50 o 
   5  13   0      690.25      707.15     14.23 o 
   6  13   0       94.23       88.68      3.42 o 
   7  13   0     1113.43     1124.13     23.78 o 
   8  13   0      332.42      357.57     12.35 o 
   0  14   0       29.85       35.61      2.59 o 
   1  14   0       26.76       28.67      1.73 o 
   2  14   0      260.77      256.23      5.23 o 
   3  14   0       19.58       20.38      2.45 o 
   4  14   0        0.12        3.20      2.61 o 
   5  14   0       66.97       68.81      9.48 o 
   6  14   0       72.48       83.61     11.14 o 
   7  14   0       28.58       22.02     12.77 o 
   1  15   0      207.97      213.81      4.65 o 
   2  15   0      434.49      393.51      7.41 o 
   3  15   0      216.49      179.83      4.61 o 
   4  15   0      354.73      373.41     12.07 o 
   5  15   0      568.27      589.10     22.20 o 
   0  16   0      279.05      287.70     18.39 o 
   1  16   0        1.37       -0.08      1.94 o 
   2  16   0       15.62        5.68      2.09 o 
   3  16   0      272.75      272.31      9.24 o 
   2   1   1    14702.89    13031.48    117.28 o 
   3   1   1       96.77       94.57      2.94 o 
   4   1   1     4523.23     4543.20     36.67 o 
   5   1   1     7128.10     7592.06     69.82 o 
   6   1   1       53.54       56.17      2.80 o 
   7   1   1     3512.56     3344.42     31.74 o 
   8   1   1     1160.75     1165.24     12.99 o 
   9   1   1       50.39       51.12      3.89 o 
  10   1   1     1861.90     1828.37     18.32 o 
  11   1   1      791.51      752.33     10.63 o 
  12   1   1       50.44       50.29      4.10 o 
  13   1   1      105.40      101.81      4.55 o 
   1   2   1      414.10      451.65      2.83 o 
   2   2   1     1115.03     1109.68      7.14 o 
   3   2   1     3467.09     3599.73     26.98 o 
   4   2   1      177.78      179.92      2.71 o 
   5   2   1     4336.60     4745.68     38.11 o 
   6   2   1     2767.80     2643.55     22.75 o 
   7   2   1      322.66      303.53      6.11 o 
   8   2   1     1316.10     1356.76     14.01 o 
   9   2   1       18.90       16.68      2.90 o 
  10   2   1       15.40       17.83      3.19 o 
  11   2   1      707.83      673.35      9.64 o 
  12   2   1      255.26      256.25      6.33 o 
  13   2   1        3.31        1.88      2.48 o 
   1   3   1      767.62      863.89      5.62 o 
   2   3   1     2237.21     2364.03     14.50 o 
   4   3   1      367.85      370.39      4.19 o 
   5   3   1     5585.94     5987.15     51.16 o 
   7   3   1      864.24      842.82      9.88 o 
   8   3   1       41.25       43.24      3.52 o 
   9   3   1       89.41       99.77      4.13 o 
  10   3   1      111.16      121.21      4.63 o 
  11   3   1       80.72       73.71      3.88 o 
  12   3   1       41.83       35.28      3.43 o 
   0   4   1     8426.51     8402.51    136.10 o 
   1   4   1     2027.64     2209.51     13.25 o 
   2   4   1     3168.32     3370.52     21.02 o 
   3   4   1     5407.21     5408.32     37.25 o 
   4   4   1        3.96        4.17      1.08 o 
   5   4   1     3861.51     3788.41     29.25 o 
   6   4   1     3132.75     3133.78     25.98 o 
   7   4   1      537.03      489.93      6.05 o 
   8   4   1     2314.46     2265.18     20.45 o 
   9   4   1      460.14      486.24      7.04 o 
  10   4   1      122.25      121.93      4.10 o 
  11   4   1     1237.79     1199.72     14.34 o 
  12   4   1      738.04      735.56     10.19 o 
   1   5   1     2206.60     2309.62     16.86 o 
   2   5   1      469.65      508.66      3.17 o 
   4   5   1      633.74      678.66      5.00 o 
   5   5   1       11.82        5.56      1.15 o 
   6   5   1      106.02       75.89      2.22 o 
   7   5   1       98.04       90.10      3.04 o 
   8   5   1      135.77      133.50      3.55 o 
   9   5   1       33.54       43.64      2.73 o 
  10   5   1       77.01       70.56      3.57 o 
  11   5   1       55.36       57.28      3.41 o 
  12   5   1       68.64       69.03      3.78 o 
   0   6   1     9571.71     9828.57    118.50 o 
   1   6   1      432.43      402.53      3.44 o 
   2   6   1     1467.44     1533.43      9.20 o 
   3   6   1     3244.54     3318.22     21.92 o 
   4   6   1       95.66       83.29      1.55 o 
   5   6   1      443.72      414.40      4.04 o 
   6   6   1     4034.50     3985.49     33.18 o 
   7   6   1        2.29        4.69      1.35 o 
   8   6   1     1517.11     1563.95     16.29 o 
   9   6   1     1808.49     1735.93     20.74 o 
  10   6   1      198.45      180.24      4.68 o 
  11   6   1      699.65      665.23     11.34 o 
  12   6   1      753.65      752.08     13.23 o 
   1   7   1     2237.63     2424.97     24.34 o 
   2   7   1     4730.04     4985.38     46.72 o 
   4   7   1     3077.38     3119.20     22.14 o 
   5   7   1     2947.30     2994.52     22.28 o 
   6   7   1       51.47       62.54      2.03 o 
   7   7   1      968.47      920.88      8.52 o 
   8   7   1      676.89      687.38      8.12 o 
   9   7   1        0.25        0.32      2.00 o 
  10   7   1      616.72      610.67      9.45 o 
  11   7   1       49.87       56.58      3.49 o 
   1   8   1      633.97      649.76      7.86 o 
   2   8   1      657.29      678.77      5.64 o 
   3   8   1     1087.77     1058.83      7.07 o 
   4   8   1      326.83      370.54      3.31 o 
   5   8   1       68.23       63.04      1.84 o 
   6   8   1     1069.58     1049.48      9.80 o 
   7   8   1      337.05      347.52      4.67 o 
   8   8   1      129.82      125.28      3.91 o 
   9   8   1      536.62      498.17      6.93 o 
  10   8   1       60.69       61.52      2.88 o 
  11   8   1       20.33       19.18      2.38 o 
   1   9   1     4460.91     4642.24     64.07 o 
   2   9   1     2863.31     2877.61     23.92 o 
   3   9   1      143.45      144.66      1.99 o 
   4   9   1     2220.40     2234.57     15.72 o 
   5   9   1     3592.84     3531.80     35.82 o 
   6   9   1      135.08      131.79      2.52 o 
   7   9   1      923.44      910.53      8.39 o 
   8   9   1      678.66      708.37     10.08 o 
   9   9   1       11.16       13.66      2.22 o 
  10   9   1      541.03      555.85     10.18 o 
  11   9   1       13.71       10.91      2.30 o 
   0  10   1      278.45      249.05      3.43 o 
   1  10   1      214.39      206.97      2.47 o 
   2  10   1        3.80        6.21      1.11 o 
   3  10   1      371.98      378.73      5.16 o 
   4  10   1       76.69       76.59      1.80 o 
   5  10   1      293.60      303.13      3.45 o 
   6  10   1        2.80        2.93      0.71 o 
   7  10   1      156.24      129.50      2.63 o 
   8  10   1      298.88      268.30      3.55 o 
   9  10   1       91.70       94.85      2.70 o 
  10  10   1       33.37       37.01      3.07 o 
   1  11   1      650.60      657.97      7.31 o 
   2  11   1      575.40      558.05      5.84 o 
   3  11   1       20.34       31.46      2.20 o 
   4  11   1      337.21      334.30      4.35 o 
   5  11   1      482.82      491.77      5.23 o 
   6  11   1        1.78        1.27      0.75 o 
   7  11   1      237.34      216.97      4.07 o 
   8  11   1      223.30      227.94      3.94 o 
   9  11   1        1.85        0.86      1.56 o 
   0  12   1      458.99      496.57      9.84 o 
   1  12   1      242.98      250.09      2.99 o 
   2  12   1        2.73        4.66      0.85 o 
   3  12   1     1089.21     1064.63     12.89 o 
   4  12   1       99.87      107.93      4.40 o 
   5  12   1       31.27       32.10      2.15 o 
   6  12   1      539.23      526.19      6.67 o 
   7  12   1       38.23       37.59      1.92 o 
   8  12   1      305.15      294.83      7.27 o 
   9  12   1      628.61      629.81     11.15 o 
   1  13   1      190.46      192.78      2.72 o 
   2  13   1      121.75      129.10      2.60 o 
   3  13   1        0.43        1.45      1.58 o 
   4  13   1       23.89       26.12      1.66 o 
   5  13   1        1.56        2.13      1.35 o 
   6  13   1       38.64       35.34      2.37 o 
   7  13   1      117.29      133.93      6.54 o 
   8  13   1       34.32       39.38      3.69 o 
   0  14   1      563.39      596.52      9.29 o 
   1  14   1      223.03      234.87      2.70 o 
   2  14   1      443.76      442.56      5.86 o 
   3  14   1     1467.01     1444.06     14.19 o 
   4  14   1      117.85      128.60      3.38 o 
   5  14   1      305.55      302.76      8.07 o 
   6  14   1      642.38      666.75     20.49 o 
   7  14   1       11.14        9.07      6.25 o 
   1  15   1      162.41      162.27      2.30 o 
   2  15   1       93.94       89.84      1.97 o 
   3  15   1       34.61       42.35      1.58 o 
   4  15   1      120.45      136.96      4.99 o 
   5  15   1      120.91      134.58      8.52 o 
   0  16   1      131.98      131.49      4.68 o 
   1  16   1        0.67        0.58      1.07 o 
   2  16   1      189.23      187.68      4.63 o 
   3  16   1      115.12       99.77      3.48 o 
   1   0   2    14432.71    13303.33    127.36 o 
   4   0   2     2999.06     3084.70     34.13 o 
   5   0   2     1077.06     1084.07     15.74 o 
   6   0   2     8674.88     8583.56    125.72 o 
   7   0   2      314.17      310.28      9.45 o 
   8   0   2       18.71       19.87      4.19 o 
   9   0   2     5375.34     5387.32     68.27 o 
  10   0   2      256.15      267.39      8.04 o 
  11   0   2     1736.86     1675.98     24.60 o 
  12   0   2      858.04      849.16     16.24 o 
  13   0   2        0.47        2.69      3.76 o 
   1   1   2     5036.77     5211.96     30.11 o 
   2   1   2     1474.74     1510.47      9.30 o 
   3   1   2     3126.86     3200.67     23.26 o 
   4   1   2     7021.71     7129.00     60.66 o 
   5   1   2     1046.69     1125.64     10.63 o 
   6   1   2       64.59       57.18      2.93 o 
   7   1   2     2892.22     2830.78     26.11 o 
   8   1   2      374.17      387.17      6.36 o 
   9   1   2      661.18      653.05      9.48 o 
  10   1   2       30.94       33.00      3.45 o 
  11   1   2      198.22      198.45      5.91 o 
  12   1   2      242.92      219.60      5.66 o 
  13   1   2        0.66        3.07      2.93 o 
   2   2   2    10515.37    10620.97     88.47 o 
   3   2   2      509.40      551.19      4.39 o 
   4   2   2     2865.45     2952.08     21.98 o 
   5   2   2      371.08      331.20      4.00 o 
   6   2   2      584.69      570.42      6.18 o 
   7   2   2     2195.19     2227.56     20.54 o 
   8   2   2     1616.78     1699.47     16.76 o 
   9   2   2       88.03       78.50      4.57 o 
  10   2   2      447.24      468.44      7.46 o 
  11   2   2      349.62      358.98      7.23 o 
  12   2   2      653.95      626.42      9.70 o 
  13   2   2        6.76        5.87      2.85 o 
   1   3   2     1236.64     1329.80      8.20 o 
   2   3   2     2990.56     3041.71     21.44 o 
   3   3   2     2241.91     2409.41     15.89 o 
   4   3   2     4603.78     4621.96     35.54 o 
   5   3   2     4243.90     4313.56     34.32 o 
   6   3   2      570.10      665.35      6.97 o 
   7   3   2     2715.30     2681.59     24.43 o 
   8   3   2     1501.99     1557.81     15.71 o 
   9   3   2      149.42      143.13      4.56 o 
  10   3   2     1231.60     1152.89     12.73 o 
  11   3   2       85.84      103.00      4.48 o 
  12   3   2        4.21        5.31      2.50 o 
   0   4   2     5907.72     5912.95    114.86 o 
   2   4   2     3817.20     3955.59     26.69 o 
   3   4   2        3.57        6.55      1.29 o 
   4   4   2       63.33       54.36      1.41 o 
   5   4   2     1885.00     2000.09     14.99 o 
   6   4   2        0.29        3.45      1.58 o 
   7   4   2      638.88      662.33      7.49 o 
   8   4   2      225.01      231.66      5.18 o 
   9   4   2       97.72      112.67      3.88 o 
  10   4   2        2.54        3.78      2.06 o 
  11   4   2      132.44      131.60      4.38 o 
  12   4   2       10.15        9.24      2.66 o 
   1   5   2    14933.98    14557.90    148.91 o 
   2   5   2     6364.07     6784.12     48.50 o 
   3   5   2      318.34      340.74      2.73 o 
   5   5   2     5468.80     5816.33     47.01 o 
   6   5   2        0.25        1.07      1.09 o 
   7   5   2     2073.94     2084.27     17.53 o 
   8   5   2      934.17      919.19      9.67 o 
   9   5   2      217.89      211.25      4.45 o 
  10   5   2      458.99      462.47      6.78 o 
  11   5   2      371.62      322.97      6.23 o 
  12   5   2      214.94      206.12      5.42 o 
   1   6   2     3008.23     2885.49     27.53 o 
   3   6   2     1591.96     1657.98     13.59 o 
   4   6   2      325.82      332.71      3.12 o 
   5   6   2      725.23      686.01      6.47 o 
   6   6   2     2428.26     2476.10     20.20 o 
   7   6   2        0.71        0.36      1.18 o 
   8   6   2       78.90       71.04      2.99 o 
   9   6   2     1152.90     1158.77     12.52 o 
  10   6   2       97.32       99.36      3.66 o 
  11   6   2      411.32      374.99      7.61 o 
  12   6   2      177.98      192.75      5.46 o 
   1   7   2     4098.09     4779.89     41.91 o 
   2   7   2     6572.44     6648.31     54.61 o 
   4   7   2      266.12      294.08      3.50 o 
   5   7   2     2095.94     2118.41     16.29 o 
   6   7   2      896.70      916.23      8.32 o 
   7   7   2       99.65       95.56      2.35 o 
   8   7   2       14.55        9.17      1.56 o 
   9   7   2        1.61        3.59      1.82 o 
  10   7   2      537.14      515.03      8.29 o 
  11   7   2        0.71        3.16      2.10 o 
   0   8   2    14603.25    14618.75    185.45 o 
   1   8   2     1961.32     2191.60     20.40 o 
   2   8   2        7.02        4.84      1.01 o 
   3   8   2     3903.21     3793.86     28.76 o 
   5   8   2     4873.95     4821.96     39.44 o 
   6   8   2      962.13      906.54      8.14 o 
   7   8   2      866.43      934.46      8.90 o 
   8   8   2     3066.35     3212.64     27.17 o 
   9   8   2      203.00      202.90      4.23 o 
  10   8   2       43.51       43.73      2.43 o 
  11   8   2      474.37      435.98      9.91 o 
   2   9   2     2292.80     2232.12     25.75 o 
   3   9   2     1122.87     1040.27      8.51 o 
   4   9   2      425.71      418.09      3.96 o 
   5   9   2      212.45      224.58      3.06 o 
   6   9   2       13.25        8.23      0.93 o 
   7   9   2       38.07       34.61      1.88 o 
   8   9   2        7.60        5.21      1.17 o 
   9   9   2        4.73        7.68      1.50 o 
  10   9   2      263.99      259.92      5.04 o 
  11   9   2       95.60       92.77      3.94 o 
   0  10   2      124.05      147.24      2.45 o 
   1  10   2     1416.74     1406.08     16.68 o 
   2  10   2     3867.43     3999.95     42.73 o 
   3  10   2      336.41      316.53      4.37 o 
   4  10   2       56.84       61.16      1.55 o 
   5  10   2      423.66      473.65      6.28 o 
   6  10   2      922.67      921.01      8.41 o 
   7  10   2      124.77      140.78      3.39 o 
   8  10   2        6.64        3.86      0.89 o 
   9  10   2      914.54      940.25     16.61 o 
  10  10   2        2.96        5.53      2.41 o 
   1  11   2      440.75      474.20      5.86 o 
   2  11   2     1300.06     1402.10     13.62 o 
   3  11   2      158.01      147.84      3.08 o 
   4  11   2      315.64      297.40      3.92 o 
   5  11   2      103.81      107.68      2.47 o 
   6  11   2      244.94      252.34      4.84 o 
   7  11   2      280.05      269.99      4.18 o 
   8  11   2      179.24      180.69      3.50 o 
   9  11   2       32.85       38.20      3.03 o 
   0  12   2     1144.06     1192.65     23.59 o 
   1  12   2        8.68        9.48      0.74 o 
   2  12   2      471.01      516.93      6.93 o 
   3  12   2      318.34      312.64      5.07 o 
   4  12   2       36.05       26.92      1.49 o 
   5  12   2      125.76      113.44      4.23 o 
   6  12   2        1.92        4.32      1.58 o 
   7  12   2       10.23        7.70      1.67 o 
   8  12   2      254.90      233.91      4.85 o 
   9  12   2        7.29       10.39      1.90 o 
   1  13   2      818.13      838.25     10.35 o 
   2  13   2     2406.73     2365.73     24.64 o 
   3  13   2      137.30      115.63      2.84 o 
   4  13   2      757.40      792.51      8.93 o 
   5  13   2      716.56      689.23     12.51 o 
   6  13   2      100.82       93.65      3.77 o 
   7  13   2      454.53      468.50      6.34 o 
   8  13   2      150.62      151.01      4.43 o 
   0  14   2      140.84      149.45      3.31 o 
   1  14   2        1.53        3.34      0.74 o 
   2  14   2      147.15      143.22      2.35 o 
   3  14   2       92.26      101.60      2.18 o 
   4  14   2        4.04        6.86      1.76 o 
   5  14   2      225.04      218.37      6.48 o 
   6  14   2        5.32        1.99      1.49 o 
   1  15   2      251.97      273.27      4.10 o 
   2  15   2       71.85       66.50      2.88 o 
   3  15   2        0.81        0.71      1.17 o 
   4  15   2      393.51      387.10      7.86 o 
   5  15   2       69.62       54.98      8.81 o 
   0  16   2        4.87        3.11      1.74 o 
   1  16   2      301.67      317.04      4.52 o 
   2  16   2      360.00      346.21      5.36 o 
   3  16   2      170.27      168.69      3.71 o 
   1   1   3     5623.75     5574.03     33.58 o 
   3   1   3     3116.36     3180.79     21.23 o 
   4   1   3     1579.93     1573.01     11.39 o 
   5   1   3     3395.89     3423.04     26.62 o 
   6   1   3     1101.87     1194.29     10.42 o 
   7   1   3     4100.22     4061.47     37.31 o 
   8   1   3      534.32      530.62      7.24 o 
   9   1   3        5.55        8.14      2.45 o 
  10   1   3     2056.68     2044.89     19.46 o 
  11   1   3      481.09      458.87      7.64 o 
  12   1   3      192.24      184.33      5.73 o 
  13   1   3      150.80      140.64      5.21 o 
   0   2   3     2236.02     2204.94     16.76 o 
   2   2   3     1563.99     1458.49      8.22 o 
   3   2   3      893.78      819.13      5.68 o 
   4   2   3     2879.51     3081.12     24.38 o 
   5   2   3      773.49      715.25      7.71 o 
   6   2   3      136.33      134.66      3.29 o 
   7   2   3     1376.18     1346.13     12.77 o 
   8   2   3      601.86      575.76      8.11 o 
   9   2   3       47.52       41.43      3.76 o 
  10   2   3       25.94       26.15      2.98 o 
  11   2   3      450.91      430.24      7.02 o 
  12   2   3      156.05      173.51      5.81 o 
   1   3   3     1140.44     1158.30      6.50 o 
   2   3   3      638.17      626.48      4.16 o 
   3   3   3       36.68       60.27      1.54 o 
   4   3   3     1704.66     1506.72     10.72 o 
   6   3   3      910.97     1021.67      9.97 o 
   7   3   3      531.02      545.13      6.37 o 
   8   3   3      133.91      144.48      4.18 o 
   9   3   3       31.15       24.08      2.92 o 
  10   3   3      168.44      184.13      4.91 o 
  11   3   3       20.43       21.77      2.90 o 
  12   3   3       41.20       44.11      3.56 o 
   0   4   3    12326.09    12235.71    182.82 o 
   1   4   3     1017.06      966.52      5.99 o 
   3   4   3     1682.68     1735.19     10.41 o 
   4   4   3      183.02      176.02      2.16 o 
   5   4   3        5.59        9.13      1.49 o 
   6   4   3     1954.03     1809.32     15.00 o 
   7   4   3      689.45      742.79      8.36 o 
   8   4   3      277.06      288.60      4.70 o 
   9   4   3        7.64        9.07      2.12 o 
  10   4   3      241.65      217.92      5.45 o 
  11   4   3      357.77      358.73      6.59 o 
  12   4   3      204.91      217.41      5.10 o 
   1   5   3      163.21      158.35      1.56 o 
   2   5   3      125.54       96.30      2.27 o 
   4   5   3      676.92      644.08      4.97 o 
   5   5   3        2.15        3.67      0.96 o 
   6   5   3      253.02      265.29      3.55 o 
   7   5   3       69.43       67.28      2.92 o 
   8   5   3      641.69      612.07      7.43 o 
   9   5   3       99.91       97.40      3.58 o 
  10   5   3      211.08      202.78      4.48 o 
  11   5   3       52.90       58.11      3.17 o 
  12   5   3       49.75       43.77      3.05 o 
   0   6   3      573.57      618.33      7.51 o 
   1   6   3     2322.77     2399.26     16.78 o 
   2   6   3     2023.03     2068.11     16.69 o 
   3   6   3     2292.26     2143.83     14.77 o 
   4   6   3       58.74       67.51      1.55 o 
   5   6   3       78.83       57.17      1.59 o 
   6   6   3     1113.12     1123.32      9.47 o 
   7   6   3       58.21       49.88      1.88 o 
   8   6   3        8.88        5.64      1.87 o 
   9   6   3      292.32      298.35      4.89 o 
  10   6   3      197.32      192.45      4.33 o 
  11   6   3       26.86       36.02      3.00 o 
  12   6   3       65.83       82.80      3.97 o 
   1   7   3     1672.28     1558.11     12.76 o 
   2   7   3      207.91      176.18      2.31 o 
   3   7   3      128.76      121.11      2.06 o 
   4   7   3      859.39      815.15      6.41 o 
   5   7   3     1684.99     1578.66     11.14 o 
   6   7   3      225.59      195.21      2.91 o 
   7   7   3      475.39      481.43      5.16 o 
   8   7   3      511.76      527.32      5.72 o 
   9   7   3       32.35       37.42      2.06 o 
  10   7   3      348.21      354.05      5.71 o 
  11   7   3      187.32      158.55      4.28 o 
   0   8   3     1274.33     1392.46     21.71 o 
   1   8   3      242.06      247.21      2.92 o 
   2   8   3      133.32      138.26      2.03 o 
   3   8   3      252.95      255.51      3.32 o 
   4   8   3      188.01      177.79      2.66 o 
   5   8   3      123.65      128.89      2.71 o 
   6   8   3      512.71      475.22      4.82 o 
   7   8   3      314.01      280.31      4.08 o 
   8   8   3       43.51       28.70      1.96 o 
   9   8   3        0.49        2.21      1.66 o 
  10   8   3       65.13       61.37      2.52 o 
  11   8   3      105.75      103.91      4.28 o 
   1   9   3     1318.16     1244.25     13.40 o 
   2   9   3     1441.69     1347.81     13.36 o 
   3   9   3      240.85      242.02      3.99 o 
   4   9   3     1411.38     1398.14     14.37 o 
   5   9   3      287.42      311.20      4.35 o 
   6   9   3      563.23      637.33      6.29 o 
   7   9   3      374.69      338.19      5.10 o 
   8   9   3       60.10       71.74      1.81 o 
   9   9   3       35.97       33.37      1.97 o 
  10   9   3      560.05      584.06     11.44 o 
   0  10   3     2180.44     2293.98     28.69 o 
   1  10   3      101.97      106.38      1.56 o 
   2  10   3      356.46      348.22      4.93 o 
   3  10   3     1139.24     1122.83     11.68 o 
   4  10   3      189.50      189.82      3.10 o 
   5  10   3      547.68      508.67      6.19 o 
   6  10   3      343.52      321.85      4.31 o 
   7  10   3       54.41       70.93      2.61 o 
   8  10   3      435.33      457.52      6.16 o 
   9  10   3       96.85       97.75      3.32 o 
  10  10   3       23.34       28.08      2.85 o 
   1  11   3       63.50       70.34      1.92 o 
   2  11   3        2.74        4.61      0.89 o 
   3  11   3      335.35      350.08      5.41 o 
   4  11   3       81.96       78.44      2.69 o 
   5  11   3       53.90       52.68      1.97 o 
   6  11   3       85.92       67.53      2.30 o 
   7  11   3       63.07       74.28      2.26 o 
   8  11   3       20.56       29.84      2.11 o 
   9  11   3        1.16        2.26      1.50 o 
   0  12   3      855.04      894.40     17.77 o 
   1  12   3      383.00      422.47      7.20 o 
   2  12   3      277.24      260.28      3.35 o 
   3  12   3     2194.86     2174.41     29.63 o 
   4  12   3       75.17       96.12      3.10 o 
   5  12   3      411.77      404.43      6.00 o 
   6  12   3      386.32      399.10      5.11 o 
   7  12   3       79.18       60.47      2.54 o 
   8  12   3      142.09      121.91      3.46 o 
   1  13   3      207.39      204.38      2.83 o 
   2  13   3      130.27      120.69      2.54 o 
   3  13   3        0.21       -0.30      1.44 o 
   4  13   3        2.73        2.30      1.54 o 
   5  13   3       61.41       53.88      2.64 o 
   6  13   3        2.41        2.67      1.75 o 
   7  13   3       48.68       50.77      3.20 o 
   0  14   3     1377.35     1417.27     33.45 o 
   1  14   3      228.53      255.58      4.00 o 
   2  14   3      376.46      383.00      4.68 o 
   3  14   3     1596.99     1574.41     18.46 o 
   4  14   3      226.19      235.88      6.34 o 
   5  14   3      106.58       88.14      3.26 o 
   6  14   3      463.91      457.30      8.41 o 
   1  15   3      588.57      566.07      8.36 o 
   2  15   3      511.13      457.00      6.88 o 
   3  15   3      115.96      106.80      3.19 o 
   4  15   3      315.16      336.24      6.34 o 
   5  15   3      105.24      109.64      4.53 o 
   0  16   3       44.53       42.40      2.93 o 
   1  16   3       73.00       63.51      2.30 o 
   2  16   3       36.57       30.11      2.53 o 
   1   0   4     6625.20     6431.71     56.85 o 
   2   0   4       14.60       19.26      1.11 o 
   3   0   4    12242.79    11984.08    125.82 o 
   4   0   4     1070.97      976.20     10.93 o 
   5   0   4     9086.40     9082.46    108.21 o 
   6   0   4      100.71       82.59      4.66 o 
   7   0   4     3301.26     3366.85     45.51 o 
   8   0   4     1319.76     1380.99     20.49 o 
   9   0   4       18.04       19.12      4.56 o 
  10   0   4       74.31       71.38      5.11 o 
  11   0   4      466.65      457.40     11.25 o 
  12   0   4      358.42      368.13     10.53 o 
   1   1   4       79.85      103.77      0.89 o 
   2   1   4     3884.32     3723.27     20.57 o 
   3   1   4     5879.93     5591.94     37.33 o 
   5   1   4     2472.68     2273.94     18.29 o 
   6   1   4     3633.54     3678.78     30.46 o 
   7   1   4      388.64      403.20      6.13 o 
   8   1   4       82.09      104.27      4.32 o 
   9   1   4       58.56       60.24      3.60 o 
  10   1   4      345.75      341.93      6.57 o 
  11   1   4       19.30       18.60      2.94 o 
  12   1   4        7.54        9.83      2.72 o 
   0   2   4     5239.26     5447.23     46.09 o 
   1   2   4       21.75       31.35      0.92 o 
   3   2   4       82.16      107.35      1.37 o 
   4   2   4      792.08      812.71      6.31 o 
   5   2   4       25.03       32.51      2.04 o 
   6   2   4     2724.05     2633.81     21.71 o 
   7   2   4      203.48      226.72      5.12 o 
   8   2   4      348.01      367.50      5.69 o 
   9   2   4      689.01      669.18      8.14 o 
  10   2   4       44.59       47.00      3.77 o 
  11   2   4       32.42       33.18      3.17 o 
  12   2   4      227.40      215.01      5.83 o 
   1   3   4      118.57       99.46      1.00 o 
   2   3   4       40.37       38.74      0.90 o 
   5   3   4      600.73      642.64      6.26 o 
   6   3   4        0.20        3.75      1.36 o 
   7   3   4     1139.41     1043.04      9.55 o 
   8   3   4       49.91       53.74      2.84 o 
   9   3   4      109.57      111.34      3.90 o 
  10   3   4      131.70      144.11      5.06 o 
  11   3   4      535.26      535.18      8.24 o 
  12   3   4       35.05       43.46      3.42 o 
   0   4   4     4639.18     5046.63     53.52 o 
   1   4   4        0.13        0.96      0.40 o 
   2   4   4      347.78      388.96      2.85 o 
   3   4   4     1049.75     1225.88      7.18 o 
   4   4   4       84.85       86.34      1.45 o 
   5   4   4     1101.02     1014.86      8.21 o 
   6   4   4      216.94      235.65      3.64 o 
   7   4   4      141.40      133.68      3.47 o 
   8   4   4      866.44      852.93      9.86 o 
   9   4   4        0.05       -0.06      1.31 o 
  10   4   4        0.15        0.02      1.46 o 
  11   4   4        5.56        7.70      2.47 o 
  12   4   4        6.55        3.93      2.39 o 
   1   5   4     5330.89     5394.11     38.18 o 
   3   5   4      890.33      803.61      5.54 o 
   4   5   4      202.69      203.30      1.95 o 
   6   5   4      311.11      288.91      4.05 o 
   7   5   4      276.67      271.37      4.32 o 
   8   5   4       90.38       91.04      3.20 o 
   9   5   4        0.31       -0.81      1.44 o 
  10   5   4      418.11      429.31      6.30 o 
  11   5   4        9.57       11.94      2.43 o 
  12   5   4       14.39       13.40      2.50 o 
   0   6   4    12048.74    13004.40    251.21 o 
   1   6   4      229.08      202.37      1.77 o 
   2   6   4        2.42        4.25      0.77 o 
   3   6   4     4500.77     4596.68     35.04 o 
   4   6   4      275.21      220.10      2.61 o 
   5   6   4     1235.03     1182.72      8.31 o 
   6   6   4      241.90      244.33      3.61 o 
   7   6   4     1507.49     1486.20     12.89 o 
   8   6   4      135.63      134.32      3.16 o 
   9   6   4        1.87        2.84      1.44 o 
  10   6   4      131.78      124.05      3.55 o 
  11   6   4       22.57       23.73      2.35 o 
   1   7   4     2792.84     2759.55     18.83 o 
   2   7   4        9.33        4.83      1.04 o 
   3   7   4     1730.28     1692.55     13.17 o 
   4   7   4     1678.58     1459.52     10.36 o 
   5   7   4      219.37      234.60      3.31 o 
   6   7   4      384.62      360.04      3.71 o 
   7   7   4       98.88       95.13      2.19 o 
   8   7   4      145.89      148.52      3.14 o 
   9   7   4        0.23        0.95      1.22 o 
  10   7   4       18.29       13.72      1.87 o 
  11   7   4       28.06       30.84      2.28 o 
   0   8   4      803.37      735.04      9.97 o 
   1   8   4     2680.56     2642.06     21.17 o 
   2   8   4     2408.64     2315.69     19.04 o 
   3   8   4     1315.45     1306.35     10.07 o 
   4   8   4      248.88      244.76      3.37 o 
   5   8   4      798.07      782.39      7.13 o 
   6   8   4     2697.09     2659.16     22.52 o 
   7   8   4      118.72      111.61      1.88 o 
   8   8   4       48.22       46.02      1.53 o 
   9   8   4     1007.68      982.98     10.52 o 
  10   8   4        6.65        5.60      2.15 o 
  11   8   4      110.35      122.84      4.25 o 
   1   9   4      575.68      607.95      6.29 o 
   2   9   4       61.45       55.67      3.28 o 
   3   9   4        1.47        3.59      1.35 o 
   4   9   4     1945.81     1872.54     14.97 o 
   5   9   4     1783.91     1751.06     14.72 o 
   6   9   4       41.15       37.39      2.05 o 
   7   9   4      468.75      452.90      5.52 o 
   8   9   4        0.33        0.96      1.42 o 
   9   9   4      324.81      313.65      4.91 o 
  10   9   4       50.61       48.28      3.39 o 
   0  10   4      780.14      834.78     12.72 o 
   1  10   4      302.35      340.52      3.84 o 
   2  10   4       15.98       13.36      0.54 o 
   3  10   4       56.72       52.58      2.48 o 
   4  10   4      147.58      173.12      3.13 o 
   5  10   4      445.02      452.27      5.23 o 
   6  10   4       42.63       43.08      1.89 o 
   7  10   4      190.79      208.24      3.73 o 
   8  10   4      700.44      679.83      8.12 o 
   9  10   4      239.59      262.46      4.76 o 
  10  10   4      101.22       98.11      3.51 o 
   1  11   4       24.37       24.30      1.00 o 
   2  11   4     1727.47     1781.30     18.22 o 
   3  11   4      740.57      721.68      8.46 o 
   4  11   4       52.44       54.08      2.47 o 
   5  11   4      515.02      488.69      5.48 o 
   6  11   4       23.80       21.99      1.80 o 
   7  11   4      247.10      242.55      4.19 o 
   8  11   4      112.22      114.47      3.02 o 
   9  11   4        0.12        1.86      1.60 o 
   0  12   4      308.44      341.29      5.26 o 
   1  12   4        7.75        3.76      0.83 o 
   2  12   4      171.56      161.79      2.61 o 
   3  12   4       54.88       51.67      2.37 o 
   4  12   4       23.04       18.67      2.06 o 
   5  12   4        6.18        8.61      2.15 o 
   6  12   4       21.76       22.05      1.84 o 
   7  12   4      258.72      251.21      4.48 o 
   8  12   4       59.35       59.21      2.83 o 
   1  13   4      708.67      698.62      8.93 o 
   2  13   4     1565.10     1510.99     18.03 o 
   3  13   4       14.40       10.06      1.82 o 
   4  13   4     1051.09     1002.45     15.65 o 
   5  13   4      571.09      586.23      8.75 o 
   6  13   4        0.91        1.73      1.97 o 
   7  13   4      512.02      515.33      7.56 o 
   0  14   4      577.74      534.71     11.30 o 
   1  14   4      454.29      430.92      5.01 o 
   2  14   4      400.45      376.74      5.12 o 
   3  14   4      337.21      327.10      5.38 o 
   4  14   4       41.71       36.91      2.31 o 
   5  14   4       65.90       70.92      2.98 o 
   6  14   4      106.80       88.30      3.98 o 
   1  15   4      162.01      158.99      3.54 o 
   2  15   4      677.61      647.41      7.11 o 
   3  15   4        2.09        3.24      1.47 o 
   4  15   4       10.73       11.60      2.31 o 
   0  16   4      380.58      374.61      8.57 o 
   1  16   4        6.43        3.31      1.64 o 
   2  16   4       72.03       63.36      2.77 o 
   1   1   5     2814.85     2857.64     15.40 o 
   2   1   5       10.97        9.62      0.66 o 
   3   1   5       36.62       42.52      1.14 o 
   4   1   5     2686.41     2537.39     16.27 o 
   5   1   5     3037.60     3132.55     22.22 o 
   6   1   5        3.49        5.59      1.89 o 
   7   1   5     1226.54     1135.48     11.79 o 
   8   1   5      736.03      719.59     10.12 o 
   9   1   5      335.53      339.01      7.51 o 
  10   1   5      329.99      338.01      6.60 o 
  11   1   5      241.45      244.03      5.65 o 
  12   1   5       20.28       21.40      3.51 o 
   0   2   5     4382.63     4517.61     37.61 o 
   1   2   5     5753.93     5777.21     37.40 o 
   3   2   5      546.98      511.99      3.51 o 
   4   2   5       98.12       81.13      1.84 o 
   5   2   5      367.51      397.78      4.15 o 
   6   2   5      468.46      405.88      5.37 o 
   7   2   5       80.22       90.74      3.46 o 
   8   2   5     1270.96     1272.02     13.88 o 
   9   2   5       43.72       43.50      2.89 o 
  10   2   5        1.31        2.06      1.98 o 
  11   2   5      636.66      620.00      9.13 o 
  12   2   5      197.93      201.22      5.89 o 
   1   3   5      100.17      111.91      1.20 o 
   2   3   5      815.35      744.14      4.25 o 
   3   3   5      223.52      261.41      2.25 o 
   4   3   5     1985.54     2263.26     14.50 o 
   5   3   5     1433.63     1412.91      9.95 o 
   6   3   5        0.09        0.69      1.37 o 
   7   3   5       44.82       38.24      2.23 o 
   8   3   5       39.96       39.96      2.79 o 
   9   3   5       48.53       59.80      2.86 o 
  10   3   5       83.87       90.01      4.07 o 
  11   3   5       77.35       72.69      4.22 o 
  12   3   5        1.63        1.75      2.15 o 
   0   4   5     2661.04     2501.12     19.42 o 
   1   4   5     1205.12     1243.24      8.29 o 
   2   4   5      178.23      168.84      1.59 o 
   4   4   5       13.87        5.24      0.85 o 
   5   4   5     1644.59     1499.42     10.86 o 
   6   4   5      976.61      884.76      7.75 o 
   7   4   5      183.95      169.55      3.58 o 
   8   4   5     1272.86     1245.24     11.88 o 
   9   4   5      127.16      127.71      3.89 o 
  10   4   5       44.11       45.91      2.83 o 
  11   4   5      672.51      668.24      8.77 o 
  12   4   5      356.72      367.92      6.99 o 
   1   5   5     2584.42     2805.11     17.24 o 
   2   5   5      162.88      191.44      2.17 o 
   3   5   5      399.68      456.57      3.87 o 
   4   5   5     2939.24     3134.33     23.60 o 
   5   5   5      546.10      534.73      4.26 o 
   6   5   5       73.62       78.39      1.91 o 
   7   5   5      315.97      322.97      4.63 o 
   8   5   5      441.95      466.63      5.71 o 
   9   5   5        4.40        7.39      1.79 o 
  10   5   5        1.06        0.77      1.69 o 
  11   5   5        0.33        3.15      2.02 o 
  12   5   5        7.71        7.55      2.55 o 
   0   6   5     1858.97     1702.76     17.91 o 
   1   6   5      615.08      670.76      4.61 o 
   2   6   5      527.17      487.59      3.63 o 
   3   6   5      983.01      874.05      7.03 o 
   4   6   5       30.66       22.56      1.54 o 
   5   6   5      210.94      192.57      3.00 o 
   6   6   5     2473.07     2459.55     17.27 o 
   7   6   5      332.23      325.19      3.54 o 
   8   6   5      459.32      465.46      5.59 o 
   9   6   5      598.39      586.80      6.72 o 
  10   6   5      135.61      124.47      3.71 o 
  11   6   5      235.90      207.71      4.92 o 
   1   7   5     1197.60     1338.23     10.30 o 
   2   7   5     4416.78     4334.29     33.89 o 
   3   7   5       73.90       85.86      1.67 o 
   4   7   5     1688.90     1747.61     12.38 o 
   5   7   5     2342.00     2337.59     17.13 o 
   6   7   5       69.68       82.46      2.55 o 
   7   7   5      868.55      826.97      6.53 o 
   8   7   5      320.52      318.33      4.07 o 
   9   7   5        5.18        3.97      1.50 o 
  10   7   5      702.94      712.24      9.38 o 
  11   7   5       17.59       21.91      3.43 o 
   0   8   5      347.74      360.44      5.20 o 
   1   8   5       69.10       53.70      1.34 o 
   2   8   5      603.17      607.79      5.24 o 
   3   8   5      329.65      295.58      3.11 o 
   4   8   5      190.51      206.38      2.91 o 
   5   8   5        0.53        0.88      1.04 o 
   6   8   5      739.94      744.67      7.14 o 
   7   8   5      141.77      144.73      3.23 o 
   8   8   5       35.09       30.46      1.00 o 
   9   8   5      143.19      130.43      2.48 o 
  10   8   5       25.72       31.40      2.61 o 
  11   8   5        2.81        1.91      2.07 o 
   1   9   5     2365.78     2387.22     26.75 o 
   2   9   5     2102.69     2116.67     16.55 o 
   3   9   5       41.42       46.47      1.60 o 
   4   9   5      282.08      261.26      3.05 o 
   5   9   5     1473.83     1441.68     14.64 o 
   6   9   5      177.86      161.22      3.30 o 
   7   9   5      524.87      532.07      6.10 o 
   8   9   5      253.80      258.57      4.51 o 
   9   9   5      164.48      166.07      3.85 o 
  10   9   5      717.40      748.51     12.43 o 
   0  10   5       46.20       39.95      1.63 o 
   1  10   5       23.08       27.78      1.17 o 
   2  10   5       19.93       17.09      1.12 o 
   3  10   5      387.31      366.70      4.11 o 
   4  10   5       32.80       32.41      1.37 o 
   5  10   5      547.57      570.54      5.65 o 
   6  10   5      109.31      105.41      2.81 o 
   7  10   5      429.47      382.85      5.29 o 
   8  10   5      211.73      195.27      3.59 o 
   9  10   5      187.08      195.79      4.17 o 
   1  11   5      156.66      144.05      2.60 o 
   2  11   5       39.91       41.93      2.19 o 
   3  11   5        0.10        0.31      0.90 o 
   4  11   5       71.93       65.83      2.18 o 
   5  11   5       23.92       26.24      1.39 o 
   6  11   5        5.40        8.27      1.50 o 
   7  11   5       92.40       77.34      2.85 o 
   8  11   5       71.58       76.88      2.54 o 
   9  11   5        0.84        0.88      1.31 o 
   0  12   5        5.82        7.72      1.22 o 
   1  12   5       25.75       21.93      1.11 o 
   2  12   5       20.40       20.72      1.62 o 
   3  12   5      877.98      810.61     10.57 o 
   4  12   5      108.72      106.86      2.69 o 
   5  12   5       22.01       18.67      1.87 o 
   6  12   5      922.36      888.80     10.34 o 
   7  12   5      250.15      250.96      5.08 o 
   8  12   5       94.13       99.94      3.97 o 
   1  13   5        1.02        1.68      0.62 o 
   2  13   5       51.11       58.78      2.57 o 
   3  13   5      236.56      237.07      4.92 o 
   4  13   5       40.86       32.12      1.60 o 
   5  13   5        5.83        9.12      1.74 o 
   6  13   5       55.36       46.96      2.43 o 
   7  13   5       33.50       37.44      3.05 o 
   0  14   5      399.11      407.30      8.39 o 
   1  14   5      294.88      292.26      4.22 o 
   2  14   5      224.71      216.61      3.95 o 
   3  14   5     1021.21      991.91     13.93 o 
   4  14   5      171.79      170.07      3.83 o 
   5  14   5       52.93       53.51      2.81 o 
   6  14   5      291.02      298.44      6.41 o 
   1  15   5      254.18      270.21      3.62 o 
   2  15   5      179.79      168.12      3.37 o 
   3  15   5        4.03        0.45      1.76 o 
   4  15   5      107.64      118.06      5.73 o 
   0  16   5      323.40      314.41      7.72 o 
   2   0   6     9028.12     8808.54     86.76 o 
   3   0   6     5472.97     5810.62     54.52 o 
   4   0   6      870.29      903.51      8.79 o 
   5   0   6     1863.22     1892.46     19.62 o 
   6   0   6    12657.59    13263.54    163.29 o 
   8   0   6       30.89       25.54      3.83 o 
   9   0   6      940.43      937.95     16.70 o 
  10   0   6       79.46       69.21      5.97 o 
  11   0   6      565.80      579.09     11.69 o 
  12   0   6      178.19      188.51      8.90 o 
   1   1   6     2195.95     2229.08     11.80 o 
   3   1   6     3090.10     2725.96     16.44 o 
   4   1   6    12962.05    12000.72     94.87 o 
   5   1   6     3089.64     3068.27     21.66 o 
   6   1   6      105.92      113.35      2.90 o 
   7   1   6     1352.32     1370.47     11.81 o 
   8   1   6        0.66        1.68      2.06 o 
   9   1   6      341.84      353.83      6.74 o 
  10   1   6       78.83       77.42      4.09 o 
  11   1   6      147.79      151.62      4.95 o 
  12   1   6       86.30       95.77      4.45 o 
   0   2   6     5880.11     6056.16     54.11 o 
   1   2   6      234.08      241.58      1.97 o 
   2   2   6       38.84       49.10      0.98 o 
   3   2   6     3097.84     2986.92     18.18 o 
   4   2   6     2957.93     3076.79     20.42 o 
   5   2   6     3219.43     3125.96     21.40 o 
   6   2   6       89.58       75.81      2.52 o 
   7   2   6     1598.77     1725.84     14.01 o 
   8   2   6      325.80      355.54      6.36 o 
   9   2   6      273.57      284.12      5.43 o 
  10   2   6       83.03       77.48      3.83 o 
  11   2   6      171.11      173.49      5.13 o 
  12   2   6      271.35      283.23      6.48 o 
   1   3   6     2227.37     2108.17     12.06 o 
   4   3   6      295.02      292.37      3.06 o 
   5   3   6     4082.76     3918.97     27.45 o 
   6   3   6      781.86      776.12      6.91 o 
   7   3   6     1570.74     1523.21     12.45 o 
   8   3   6      205.07      201.15      3.71 o 
   9   3   6       74.53       82.28      3.34 o 
  10   3   6      788.13      758.58      9.70 o 
  11   3   6      321.20      313.08      6.36 o 
  12   3   6       27.25       34.10      3.46 o 
   0   4   6     3198.15     3211.46     26.02 o 
   1   4   6        0.14        1.55      0.51 o 
   2   4   6       70.66       52.99      1.20 o 
   3   4   6        5.31        5.73      0.72 o 
   4   4   6      818.20      903.74      6.48 o 
   5   4   6       44.26       41.74      1.41 o 
   6   4   6      765.94      752.99      6.31 o 
   7   4   6      695.31      706.72      6.59 o 
   8   4   6      133.70      124.76      2.67 o 
   9   4   6       90.44       84.76      3.28 o 
  10   4   6        0.59        0.90      2.12 o 
  11   4   6        2.48        2.70      2.14 o 
  12   4   6        0.61       -0.28      2.00 o 
   1   5   6     1917.47     1748.01     11.30 o 
   2   5   6     1043.85      993.17      5.84 o 
   3   5   6       27.21       15.46      0.66 o 
   4   5   6     5937.72     5634.59     39.20 o 
   5   5   6      226.36      247.69      2.77 o 
   6   5   6        8.47       10.94      0.93 o 
   7   5   6     2050.65     2036.65     16.02 o 
   8   5   6      755.23      725.46      6.68 o 
   9   5   6      110.91       95.64      2.54 o 
  10   5   6      691.30      708.38      7.91 o 
  11   5   6      332.00      331.64      6.38 o 
   0   6   6     2962.63     2980.76     30.97 o 
   1   6   6        1.74        3.21      0.56 o 
   2   6   6        4.24        1.97      0.74 o 
   3   6   6      716.81      740.65      6.47 o 
   4   6   6       23.12       25.13      1.52 o 
   5   6   6       41.83       43.68      2.07 o 
   6   6   6     2210.17     2208.72     15.66 o 
   7   6   6        3.52        5.41      0.87 o 
   8   6   6        2.17        4.47      1.23 o 
   9   6   6      109.85      108.52      2.74 o 
  10   6   6        4.93        3.16      1.17 o 
  11   6   6       95.86       84.63      2.59 o 
   1   7   6      554.41      545.95      4.22 o 
   2   7   6      473.31      451.99      4.01 o 
   3   7   6     1485.07     1476.67     10.89 o 
   4   7   6      174.45      155.84      2.98 o 
   5   7   6     4208.68     4103.54     31.69 o 
   6   7   6      644.31      639.48      6.53 o 
   7   7   6      253.60      256.01      4.13 o 
   8   7   6      296.42      289.15      3.69 o 
   9   7   6        0.20        1.14      0.82 o 
  10   7   6      426.64      411.38      6.15 o 
  11   7   6        1.20        0.43      1.60 o 
   0   8   6     4769.26     5201.35     68.15 o 
   2   8   6       71.37       91.95      1.81 o 
   3   8   6     2723.37     2721.75     19.94 o 
   4   8   6     1027.09     1068.83      8.65 o 
   5   8   6     1738.78     1725.20     17.60 o 
   6   8   6      251.60      258.11      3.47 o 
   7   8   6      586.28      567.67      6.51 o 
   8   8   6     1216.46     1176.42     10.92 o 
   9   8   6      353.84      379.50      5.51 o 
  10   8   6       43.77       44.95      2.79 o 
   1   9   6        1.08        1.50      0.68 o 
   2   9   6     1732.77     1920.37     17.31 o 
   3   9   6     1212.25     1222.14     10.90 o 
   4   9   6      357.76      349.80      3.74 o 
   5   9   6      419.11      402.19      4.62 o 
   6   9   6       12.32       14.08      1.47 o 
   7   9   6       12.07       17.10      1.69 o 
   8   9   6        8.10       10.00      1.64 o 
   9   9   6        0.22       -0.21      1.34 o 
  10   9   6       57.06       59.47      2.90 o 
   0  10   6      366.78      324.63      4.45 o 
   1  10   6     1014.13     1094.08     12.57 o 
   2  10   6      788.65      783.06      9.82 o 
   3  10   6      135.52      152.91      2.75 o 
   4  10   6      678.18      652.62      6.75 o 
   5  10   6        9.26       11.66      1.11 o 
   6  10   6      537.61      513.80      7.02 o 
   7  10   6        2.32        4.52      1.33 o 
   8  10   6       16.44       20.54      2.11 o 
   9  10   6      770.27      774.52     13.19 o 
   1  11   6       52.00       69.82      1.70 o 
   2  11   6      458.50      438.94      7.81 o 
   3  11   6       28.65       32.82      2.09 o 
   4  11   6      968.99      975.44      9.03 o 
   5  11   6      171.62      176.59      2.87 o 
   6  11   6      349.86      325.22      4.11 o 
   7  11   6      429.93      417.79      8.01 o 
   8  11   6      361.71      334.16      5.84 o 
   0  12   6      550.18      586.47      6.61 o 
   1  12   6       20.00       22.30      1.01 o 
   2  12   6      332.32      337.80      6.55 o 
   3  12   6      380.03      342.43      4.66 o 
   4  12   6      125.17      130.52      2.73 o 
   5  12   6       81.03       79.86      2.35 o 
   6  12   6       16.48       18.73      2.03 o 
   7  12   6       37.54       24.84      2.42 o 
   8  12   6       32.59       25.46      2.51 o 
   1  13   6      263.42      252.76      2.62 o 
   2  13   6     1466.81     1441.18     23.17 o 
   3  13   6      239.26      250.39      4.41 o 
   4  13   6      461.42      490.46      6.59 o 
   5  13   6      887.51      854.06     10.57 o 
   6  13   6       93.18       92.18      2.98 o 
   7  13   6      557.41      563.49     11.22 o 
   0  14   6      116.37      127.55      2.97 o 
   1  14   6        6.88        6.37      1.53 o 
   2  14   6        0.59        1.29      1.32 o 
   3  14   6        7.66        8.42      1.74 o 
   4  14   6        0.91       -0.46      1.26 o 
   5  14   6       74.88       82.75      3.42 o 
   1  15   6      315.35      325.10      6.38 o 
   2  15   6       87.25       70.01      2.75 o 
   3  15   6        2.29        3.42      1.81 o 
   1   1   7    13206.36    13629.49    100.83 o 
   2   1   7     6664.79     6825.35     44.38 o 
   3   1   7     1852.84     1918.43     11.43 o 
   4   1   7     5837.02     6058.99     41.64 o 
   5   1   7     6142.98     6498.10     48.30 o 
   6   1   7      200.60      207.08      3.75 o 
   7   1   7     2873.18     2898.05     23.31 o 
   8   1   7      880.01      901.56      9.22 o 
   9   1   7      121.41      126.10      3.43 o 
  10   1   7      987.78      999.07     10.63 o 
  11   1   7      257.40      266.10      5.15 o 
  12   1   7      125.57      118.27      3.98 o 
   0   2   7    11187.01    11376.70    117.40 o 
   1   2   7     1347.41     1454.12      8.44 o 
   2   2   7       10.79       16.62      0.75 o 
   3   2   7     1064.03      998.68      6.29 o 
   4   2   7      291.13      260.94      2.90 o 
   5   2   7     1384.77     1390.34     10.06 o 
   6   2   7      118.53      100.61      2.72 o 
   7   2   7       80.72       84.71      2.72 o 
   8   2   7     1293.86     1281.08     11.25 o 
   9   2   7        6.53        6.96      1.80 o 
  10   2   7       22.19       17.16      2.11 o 
  11   2   7      541.50      516.67      7.32 o 
  12   2   7      447.03      470.24      7.32 o 
   1   3   7     5113.37     5328.91     33.99 o 
   2   3   7     2250.13     2439.25     14.95 o 
   3   3   7      488.66      565.25      3.82 o 
   4   3   7     1147.08     1194.61      8.32 o 
   5   3   7     1390.39     1444.92     10.35 o 
   6   3   7      118.67      131.08      2.61 o 
   7   3   7      589.86      598.25      6.01 o 
   8   3   7        2.12        5.96      1.70 o 
   9   3   7       18.66       16.29      1.96 o 
  10   3   7      163.41      163.68      3.92 o 
  11   3   7       89.27       90.03      3.59 o 
  12   3   7       43.38       42.23      3.01 o 
   0   4   7     5661.98     5627.83     50.77 o 
   1   4   7     1953.48     2043.43     12.69 o 
   2   4   7     1437.47     1390.68      8.55 o 
   3   4   7     2619.09     2470.84     17.69 o 
   4   4   7       21.06       28.94      1.07 o 
   5   4   7     1672.76     1628.06     11.98 o 
   6   4   7     1544.35     1531.48     11.32 o 
   7   4   7      150.53      151.28      3.25 o 
   8   4   7     1285.87     1274.27     10.49 o 
   9   4   7      283.31      288.42      4.16 o 
  10   4   7      173.21      163.51      3.42 o 
  11   4   7      713.34      728.52      8.75 o 
   1   5   7        9.42        4.58      0.70 o 
   3   5   7      309.71      264.80      2.50 o 
   4   5   7      294.83      309.34      2.85 o 
   5   5   7       31.55       25.25      1.29 o 
   6   5   7        9.37       13.23      1.32 o 
   7   5   7        9.62       12.22      1.56 o 
   8   5   7      192.22      180.34      3.06 o 
   9   5   7      123.33      124.68      2.80 o 
  10   5   7        1.40        0.16      1.26 o 
  11   5   7        9.11       10.08      1.77 o 
   0   6   7      968.29     1021.14     12.84 o 
   1   6   7      129.97      114.70      1.90 o 
   2   6   7     3112.18     3095.23     23.06 o 
   3   6   7     1831.72     1898.48     14.84 o 
   4   6   7       35.07       45.27      2.00 o 
   5   6   7      657.70      672.78      6.34 o 
   6   6   7     3711.43     3659.57     26.18 o 
   7   6   7        0.46        0.41      0.81 o 
   8   6   7      350.15      364.63      4.02 o 
   9   6   7      956.01      923.90      8.66 o 
  10   6   7      139.95      143.11      3.10 o 
  11   6   7      292.27      285.26      5.76 o 
   1   7   7     2076.83     2050.22     15.57 o 
   2   7   7     1390.17     1365.46     10.60 o 
   3   7   7      240.58      242.22      2.97 o 
   4   7   7     1784.49     1710.03     14.61 o 
   5   7   7      767.16      778.84      7.22 o 
   6   7   7       27.79       35.21      1.99 o 
   7   7   7      234.08      228.02      4.02 o 
   8   7   7      376.80      386.47      5.61 o 
   9   7   7        6.03        5.69      1.07 o 
  10   7   7      242.26      259.08      5.02 o 
   0   8   7       37.33       47.44      2.19 o 
   1   8   7      120.02      134.36      2.05 o 
   2   8   7      318.28      366.20      3.63 o 
   3   8   7      498.83      468.19      4.90 o 
   4   8   7       86.45       77.30      2.01 o 
   5   8   7      145.06      125.35      2.48 o 
   6   8   7      614.49      623.60      6.11 o 
   7   8   7       37.29       44.19      2.00 o 
   8   8   7       90.53       90.36      2.64 o 
   9   8   7      190.03      192.37      4.23 o 
  10   8   7       38.98       38.26      2.75 o 
   1   9   7     3559.52     3553.61     35.76 o 
   2   9   7     2996.96     3050.93     27.13 o 
   3   9   7       28.13       33.66      1.36 o 
   4   9   7      705.82      724.10      6.00 o 
   5   9   7     1175.65     1172.56     10.37 o 
   6   9   7      140.80      146.62      2.87 o 
   7   9   7      310.24      316.83      5.01 o 
   8   9   7      152.68      176.22      3.63 o 
   9   9   7       20.52       26.03      2.22 o 
   0  10   7      266.73      301.77      4.69 o 
   1  10   7       98.62       99.88      1.58 o 
   2  10   7      300.56      303.83      4.72 o 
   3  10   7      535.54      556.43      5.85 o 
   4  10   7      227.37      234.25      3.52 o 
   5  10   7      375.67      385.21      4.56 o 
   6  10   7       65.13       76.07      2.51 o 
   7  10   7      167.67      152.14      3.67 o 
   8  10   7       84.99       81.25      2.51 o 
   9  10   7       14.83       20.49      2.10 o 
   1  11   7      467.00      479.66      5.68 o 
   2  11   7      777.96      774.38     10.07 o 
   3  11   7       23.66       22.63      0.97 o 
   4  11   7       43.44       47.84      2.01 o 
   5  11   7      469.77      476.62      5.75 o 
   6  11   7        9.07        8.03      1.46 o 
   7  11   7      136.72      153.64      3.70 o 
   8  11   7      166.36      171.63      4.25 o 
   0  12   7      283.10      286.57      4.03 o 
   1  12   7        9.04       13.62      1.33 o 
   2  12   7      184.42      190.55      4.07 o 
   3  12   7     1181.34     1169.13     14.28 o 
   4  12   7        9.74       13.23      1.64 o 
   5  12   7      332.75      339.16      4.56 o 
   6  12   7      517.75      542.76      6.67 o 
   7  12   7       59.37       59.07      2.93 o 
   1  13   7        4.29        3.64      1.23 o 
   2  13   7        1.78        3.85      1.36 o 
   3  13   7        3.13        3.13      1.52 o 
   4  13   7      104.30      106.96      3.02 o 
   5  13   7      112.62      112.61      3.27 o 
   6  13   7        7.07        5.81      1.89 o 
   0  14   7      648.01      658.94     12.44 o 
   1  14   7      134.50      135.83      3.01 o 
   2  14   7      257.21      252.25      5.09 o 
   3  14   7     1025.54      981.28     16.67 o 
   4  14   7       82.80       93.83      3.17 o 
   5  14   7      224.84      223.36      6.30 o 
   1  15   7      193.06      183.46      5.00 o 
   2  15   7      187.15      184.20      4.55 o 
   0   0   8    31753.53    30255.16    601.77 o 
   2   0   8        5.51        6.78      1.21 o 
   3   0   8    12963.82    13023.73    145.10 o 
   4   0   8     4297.82     4358.25     41.77 o 
   5   0   8     3631.32     3654.30     35.14 o 
   6   0   8     2132.02     1971.78     22.07 o 
   7   0   8     2956.24     3283.46     38.90 o 
   8   0   8      297.09      314.09      7.77 o 
   9   0   8      842.55      881.05     12.66 o 
  10   0   8      165.75      169.41      5.68 o 
  11   0   8      688.05      653.23     12.33 o 
   1   1   8      308.52      284.76      2.24 o 
   2   1   8     1026.15      927.28      5.44 o 
   3   1   8     2670.95     2464.98     15.49 o 
   4   1   8      769.40      718.22      5.63 o 
   5   1   8     2959.03     3092.96     22.28 o 
   6   1   8     1350.52     1534.68     12.07 o 
   7   1   8      792.94      727.83      7.63 o 
   8   1   8       30.05       30.39      2.18 o 
   9   1   8      190.01      187.21      4.09 o 
  10   1   8      456.72      455.39      6.99 o 
  11   1   8        0.13        0.55      1.71 o 
   0   2   8    10878.64    11179.56    116.30 o 
   1   2   8       39.57       33.24      0.87 o 
   2   2   8      676.97      581.99      3.58 o 
   3   2   8      330.12      373.87      3.13 o 
   4   2   8     2113.90     2210.79     15.12 o 
   5   2   8        2.49        2.77      1.18 o 
   6   2   8     3624.55     3803.21     27.83 o 
   7   2   8      258.58      206.76      3.60 o 
   8   2   8        3.25        8.60      1.75 o 
   9   2   8      726.83      714.01      7.89 o 
  10   2   8      157.89      168.45      3.97 o 
  11   2   8       73.50       83.51      3.44 o 
   1   3   8       99.04       82.36      1.43 o 
   2   3   8      155.75      147.95      2.03 o 
   3   3   8      808.89      731.47      5.68 o 
   4   3   8     5456.43     5393.18     39.80 o 
   6   3   8        3.79        2.90      1.30 o 
   7   3   8     2320.99     2365.70     19.25 o 
   8   3   8      544.54      539.34      6.20 o 
   9   3   8      248.30      238.89      4.06 o 
  10   3   8      885.22      922.81      9.36 o 
  11   3   8      815.95      813.29      9.86 o 
   1   4   8      148.85      121.95      1.53 o 
   2   4   8      195.07      214.54      2.49 o 
   3   4   8       30.02       26.46      1.44 o 
   4   4   8       68.53       66.46      1.37 o 
   5   4   8     1293.80     1305.22      9.84 o 
   6   4   8      210.69      229.59      3.41 o 
   7   4   8      107.22       91.57      2.52 o 
   8   4   8      185.95      181.42      3.60 o 
   9   4   8       21.38       30.93      2.29 o 
  10   4   8       12.79       12.63      1.93 o 
  11   4   8        2.01        0.95      1.47 o 
   1   5   8     5674.94     5763.92     41.97 o 
   2   5   8     2928.94     2904.38     20.42 o 
   3   5   8     2348.06     2313.84     17.72 o 
   4   5   8      372.50      370.83      3.70 o 
   5   5   8     3413.86     3438.98     25.69 o 
   6   5   8      640.83      669.74      5.87 o 
   7   5   8     1863.18     1812.10     13.36 o 
   8   5   8      351.61      378.43      4.44 o 
   9   5   8       99.52      108.85      2.68 o 
  10   5   8     1176.34     1187.41     10.77 o 
  11   5   8       88.10       89.03      3.16 o 
   0   6   8     4178.97     4647.87     44.57 o 
   2   6   8       52.52       71.26      1.28 o 
   3   6   8     3520.46     3606.12     28.22 o 
   4   6   8      517.62      487.21      4.93 o 
   5   6   8      896.30      865.26      7.75 o 
   6   6   8      376.60      354.63      3.28 o 
   7   6   8     1010.04      987.13      7.64 o 
   8   6   8       73.91       69.32      1.85 o 
   9   6   8       78.88       79.34      2.26 o 
  10   6   8       24.82       23.07      3.01 o 
   1   7   8     4425.29     4659.04     38.00 o 
   2   7   8      645.42      616.61      4.74 o 
   3   7   8      217.91      210.85      3.70 o 
   4   7   8     4952.16     4966.81     43.65 o 
   5   7   8      239.09      250.56      3.78 o 
   6   7   8        3.38        4.97      1.34 o 
   7   7   8      617.63      617.50      7.53 o 
   8   7   8      233.92      210.74      3.84 o 
   9   7   8       43.33       40.96      2.90 o 
  10   7   8       74.51       79.32      3.17 o 
   0   8   8     4667.86     4729.32     51.53 o 
   1   8   8     1963.13     2025.93     19.78 o 
   2   8   8     2226.41     2254.82     18.12 o 
   3   8   8     2248.47     2269.82     15.99 o 
   4   8   8      604.67      577.84      5.01 o 
   5   8   8      991.07      972.94      9.51 o 
   6   8   8     2400.10     2354.59     26.16 o 
   7   8   8        6.35        3.75      1.29 o 
   8   8   8      278.27      288.16      4.65 o 
   9   8   8      712.14      713.35      8.51 o 
  10   8   8        1.67        2.91      2.06 o 
   1   9   8       99.12      107.32      2.04 o 
   2   9   8      242.20      245.07      3.33 o 
   3   9   8       18.69       18.45      1.13 o 
   4   9   8      297.40      289.21      2.81 o 
   5   9   8     1444.01     1418.56     14.51 o 
   6   9   8      158.16      141.00      3.24 o 
   7   9   8       27.00       30.27      1.91 o 
   8   9   8       11.01       10.12      1.78 o 
   9   9   8       78.33       71.65      2.76 o 
   0  10   8     2397.64     2432.98     38.07 o 
   1  10   8       80.63       82.23      1.26 o 
   2  10   8      540.23      529.21      5.93 o 
   3  10   8     1261.57     1209.13     11.14 o 
   4  10   8      180.20      205.21      3.19 o 
   5  10   8      801.63      825.37      7.23 o 
   6  10   8       96.21      100.20      2.90 o 
   7  10   8       75.33       68.18      2.37 o 
   8  10   8      512.61      483.18      7.73 o 
   1  11   8        3.26        3.52      1.13 o 
   2  11   8      599.30      616.02      8.09 o 
   3  11   8      624.68      662.84     10.14 o 
   4  11   8        2.24        3.30      0.94 o 
   5  11   8      185.26      189.16      3.15 o 
   6  11   8       18.53       12.78      1.44 o 
   7  11   8       92.66      102.95      3.90 o 
   8  11   8       21.66       32.87      2.87 o 
   0  12   8       82.35       82.94      2.23 o 
   1  12   8       62.81       65.81      2.05 o 
   2  12   8      585.35      569.77      6.60 o 
   3  12   8      144.45      146.32      3.13 o 
   4  12   8       11.10        7.63      1.68 o 
   5  12   8       89.71       88.09      3.01 o 
   6  12   8      260.90      266.10      6.40 o 
   7  12   8       67.84       64.67      3.07 o 
   1  13   8      542.66      540.04      6.01 o 
   2  13   8      859.37      832.96     11.96 o 
   3  13   8       14.64       10.87      1.66 o 
   4  13   8      971.21      999.76     23.80 o 
   5  13   8      199.05      223.67      7.62 o 
   0  14   8       77.92       83.11      3.91 o 
   1  14   8      158.92      165.23      3.83 o 
   2  14   8      169.92      158.30      4.02 o 
   3  14   8       15.37       17.26      2.60 o 
   4  14   8        0.96       -1.24      2.07 o 
   1   1   9     2895.55     2856.34     18.24 o 
   2   1   9      730.00      631.50      3.99 o 
   3   1   9       81.02       95.97      1.55 o 
   4   1   9     2011.55     1904.64     13.79 o 
   5   1   9     3359.66     3307.23     22.98 o 
   6   1   9       29.25       33.22      2.06 o 
   7   1   9     2533.53     2548.00     21.61 o 
   8   1   9     1020.37     1064.75     11.46 o 
   9   1   9        4.90        5.24      1.94 o 
  10   1   9     1290.18     1296.91     13.70 o 
  11   1   9      409.11      422.52      7.03 o 
   0   2   9      170.95      120.48      1.98 o 
   1   2   9     1997.03     2119.05     14.81 o 
   2   2   9        8.27       13.88      0.82 o 
   3   2   9      664.74      618.15      4.34 o 
   4   2   9      630.28      616.17      5.26 o 
   5   2   9      289.11      277.95      3.52 o 
   6   2   9     1266.12     1298.16     10.03 o 
   7   2   9      283.88      299.71      3.98 o 
   8   2   9      677.97      669.44      7.35 o 
   9   2   9       72.72       71.65      2.77 o 
  10   2   9        1.25        2.12      1.94 o 
  11   2   9      563.54      573.01      7.65 o 
   1   3   9      265.83      229.07      2.30 o 
   2   3   9     1012.03      943.11      6.61 o 
   3   3   9      115.65      128.75      2.09 o 
   4   3   9      124.65      103.79      2.01 o 
   5   3   9      639.15      634.64      5.51 o 
   6   3   9      172.25      180.94      3.14 o 
   7   3   9      384.44      402.70      4.49 o 
   8   3   9        0.73        0.97      1.30 o 
   9   3   9        1.63        2.05      1.50 o 
  10   3   9      255.60      268.38      4.57 o 
  11   3   9       53.96       50.34      3.22 o 
   0   4   9     4609.17     4844.27     43.27 o 
   1   4   9      637.64      605.15      4.53 o 
   3   4   9     1777.82     1730.55     11.47 o 
   4   4   9      514.37      496.82      4.95 o 
   5   4   9      389.89      369.28      4.09 o 
   6   4   9     2439.81     2424.70     18.37 o 
   7   4   9      475.29      506.03      5.31 o 
   8   4   9      830.22      834.05      8.02 o 
   9   4   9      264.36      278.20      3.82 o 
  10   4   9       72.45       68.98      2.58 o 
  11   4   9      550.13      551.75      6.68 o 
   2   5   9       65.04       66.46      1.55 o 
   3   5   9      220.93      226.81      2.99 o 
   4   5   9      468.43      462.67      6.06 o 
   5   5   9       82.27       89.97      1.54 o 
   6   5   9      160.70      152.34      2.40 o 
   7   5   9       48.06       46.14      2.14 o 
   8   5   9      412.66      421.72      4.72 o 
   9   5   9        5.42        5.88      1.31 o 
  10   5   9       65.43       61.68      2.74 o 
   0   6   9     3265.75     3298.95     34.97 o 
   1   6   9      402.20      423.87      3.43 o 
   2   6   9      999.76     1054.63      7.08 o 
   3   6   9     2968.85     2913.53     29.45 o 
   4   6   9      281.18      295.96      3.60 o 
   5   6   9      600.29      577.80      6.85 o 
   6   6   9     1238.51     1225.92      8.89 o 
   7   6   9      272.29      272.24      2.89 o 
   8   6   9      324.26      319.07      3.81 o 
   9   6   9      468.21      480.40      6.77 o 
  10   6   9      106.88      109.58      3.63 o 
   1   7   9      792.79      821.55      6.22 o 
   2   7   9     1354.18     1328.74     10.16 o 
   3   7   9       32.48       35.14      1.73 o 
   4   7   9      376.50      381.14      5.24 o 
   5   7   9     2145.41     2100.84     19.53 o 
   6   7   9       73.47       59.42      2.58 o 
   7   7   9      661.42      670.25      7.99 o 
   8   7   9      345.40      351.49      4.92 o 
   9   7   9       22.68       15.76      1.97 o 
  10   7   9      442.50      441.01      8.12 o 
   0   8   9     1278.59     1288.16     12.91 o 
   1   8   9      131.15      128.84      2.43 o 
   2   8   9      829.91      834.70      9.01 o 
   3   8   9      766.61      794.29      7.37 o 
   4   8   9      207.41      215.73      3.89 o 
   5   8   9        3.35        2.29      0.59 o 
   6   8   9      746.83      761.98     10.35 o 
   7   8   9      161.93      145.06      2.71 o 
   8   8   9       14.33        9.67      1.51 o 
   9   8   9       60.39       52.87      4.07 o 
   1   9   9     1163.87     1193.32     10.89 o 
   2   9   9     1260.22     1277.01     13.95 o 
   3   9   9       34.94       31.35      1.67 o 
   4   9   9     1122.16     1101.92     10.54 o 
   5   9   9      518.55      522.88      6.85 o 
   6   9   9      266.60      266.46      4.16 o 
   7   9   9      555.90      539.53     10.50 o 
   8   9   9      164.37      167.44      4.36 o 
   9   9   9       61.88       55.18      3.43 o 
   0  10   9      101.66       96.78      2.21 o 
   1  10   9       10.18       12.87      0.90 o 
   2  10   9        0.36        1.03      0.97 o 
   3  10   9       71.57       65.14      1.50 o 
   4  10   9       61.49       65.87      2.38 o 
   5  10   9      136.72      147.67      3.44 o 
   6  10   9       68.78       66.90      2.30 o 
   7  10   9       78.88       86.72      3.74 o 
   8  10   9      192.93      205.61      5.25 o 
   1  11   9      407.43      402.75      4.70 o 
   2  11   9        7.79        8.60      1.52 o 
   3  11   9      159.57      154.37      2.65 o 
   4  11   9      128.38      123.40      3.72 o 
   5  11   9       47.25       47.69      4.04 o 
   6  11   9      105.68      111.65      4.43 o 
   7  11   9      178.24      182.11      4.54 o 
   0  12   9      115.36      128.05      3.17 o 
   1  12   9      219.72      210.48      3.45 o 
   2  12   9       70.07       75.06      2.47 o 
   3  12   9      895.06      896.07     14.25 o 
   4  12   9       58.18       66.55      3.66 o 
   5  12   9       72.12       87.66      4.18 o 
   6  12   9      279.69      311.40      6.73 o 
   1  13   9        0.10        0.00      1.05 o 
   2  13   9        3.26        7.27      2.03 o 
   3  13   9       56.53       57.00      4.43 o 
   4  13   9       50.22       54.40      3.66 o 
   5  13   9       12.14        7.83      2.63 o 
   0  14   9      771.39      822.74     24.81 o 
   1  14   9      265.81      291.65      6.29 o 
   2  14   9      292.82      304.54      6.72 o 
   3  14   9     1003.76     1006.82     34.64 o 
   0   0  10    12967.34    12712.75    211.72 o 
   1   0  10      941.75      920.88      8.74 o 
   2   0  10     2932.24     2801.07     24.59 o 
   3   0  10     1332.54     1256.55     11.22 o 
   4   0  10       39.72       39.77      2.47 o 
   5   0  10     2405.60     2379.90     25.39 o 
   6   0  10     2010.09     2085.64     22.69 o 
   7   0  10      238.44      275.69      6.05 o 
   8   0  10      716.60      734.38     10.75 o 
   9   0  10      955.50     1005.05     20.77 o 
  10   0  10      180.30      180.29      6.01 o 
  11   0  10      711.01      733.14     13.88 o 
   1   1  10     1114.00     1087.31      6.52 o 
   2   1  10        3.88        6.32      0.86 o 
   3   1  10      282.99      263.83      2.48 o 
   4   1  10     3516.08     3483.09     25.78 o 
   5   1  10        8.07       10.35      1.57 o 
   6   1  10        0.47        1.10      1.15 o 
   7   1  10      467.56      492.89      5.30 o 
   8   1  10        9.80        8.40      1.83 o 
   9   1  10       41.96       44.26      2.65 o 
  10   1  10       21.47       18.93      2.61 o 
  11   1  10       81.06       89.94      4.23 o 
   0   2  10     5247.32     5499.43     56.14 o 
   1   2  10      448.99      515.99      3.96 o 
   2   2  10        7.67       14.74      0.85 o 
   3   2  10      784.93      732.50      4.98 o 
   4   2  10      151.93      150.98      2.39 o 
   5   2  10     1774.11     1794.98     14.69 o 
   6   2  10      364.52      330.72      3.83 o 
   7   2  10       15.72       20.15      1.84 o 
   8   2  10      529.17      556.65      6.66 o 
   9   2  10      190.82      205.01      3.81 o 
  10   2  10       45.97       40.43      2.72 o 
  11   2  10      291.88      298.06      5.49 o 
   1   3  10      955.54      882.75      6.15 o 
   2   3  10     2367.54     2315.32     14.70 o 
   3   3  10      636.88      634.87      5.06 o 
   4   3  10      228.28      207.28      3.02 o 
   5   3  10     1760.30     1854.36     15.45 o 
   6   3  10        2.70        1.90      1.11 o 
   7   3  10      567.90      544.66      6.33 o 
   8   3  10      170.92      172.40      3.14 o 
   9   3  10       90.05       90.69      3.00 o 
  10   3  10      118.52      138.20      3.65 o 
   1   4  10       60.69       83.97      1.73 o 
   2   4  10      898.36      928.31      6.29 o 
   3   4  10       13.57       18.39      1.36 o 
   4   4  10       41.70       46.36      1.92 o 
   5   4  10      150.23      151.83      3.01 o 
   6   4  10      456.49      477.56      4.79 o 
   7   4  10      124.02      143.39      2.77 o 
   8   4  10       77.05       70.73      2.12 o 
   9   4  10      120.00      120.60      3.23 o 
  10   4  10        8.49        6.57      1.43 o 
   1   5  10     3486.90     3563.75     23.81 o 
   2   5  10     1193.70     1124.55      7.89 o 
   3   5  10      447.99      450.52      4.16 o 
   4   5  10     1969.94     2002.68     19.42 o 
   5   5  10      577.69      536.62      6.05 o 
   6   5  10       83.19       92.85      1.89 o 
   7   5  10      301.46      327.65      3.91 o 
   8   5  10      355.59      362.25      4.54 o 
   9   5  10        5.33        5.46      1.20 o 
  10   5  10       47.55       52.86      2.98 o 
   0   6  10      462.78      435.21      5.71 o 
   1   6  10      376.00      408.48      3.10 o 
   2   6  10       90.78       94.40      1.81 o 
   3   6  10      103.56      108.29      1.95 o 
   4   6  10        7.89        3.95      1.22 o 
   5   6  10       54.25       50.13      1.49 o 
   6   6  10      427.08      446.17      5.33 o 
   7   6  10        0.77        1.08      0.65 o 
   8   6  10        4.95        2.64      0.80 o 
   9   6  10      129.68      133.54      3.46 o 
  10   6  10        2.53        2.45      2.58 o 
   1   7  10      645.17      650.11      5.30 o 
   2   7  10     1303.58     1291.98     10.18 o 
   3   7  10       13.12       10.78      1.37 o 
   4   7  10      136.60      124.09      3.23 o 
   5   7  10     1515.33     1586.73     25.51 o 
   6   7  10        3.83        7.48      2.21 o 
   7   7  10       31.38       33.11      1.24 o 
   8   7  10       82.75       91.47      4.31 o 
   9   7  10       16.16        9.81      3.36 o 
   0   8  10     1101.04     1134.73     11.36 o 
   1   8  10      115.40      106.19      2.22 o 
   2   8  10        3.50        4.86      0.94 o 
   3   8  10      827.03      850.25      8.34 o 
   4   8  10       51.18       60.44      1.91 o 
   5   8  10     1263.32     1262.10     15.98 o 
   6   8  10      349.30      380.38      6.43 o 
   7   8  10      124.78      134.04      4.06 o 
   8   8  10      620.41      627.85     10.39 o 
   9   8  10      229.25      250.80      8.42 o 
   1   9  10       20.37       22.86      1.36 o 
   2   9  10      529.75      506.69      7.26 o 
   3   9  10      720.69      700.99     14.49 o 
   4   9  10        3.57        3.33      0.76 o 
   5   9  10       23.52       17.76      1.83 o 
   6   9  10       17.89       16.35      1.65 o 
   7   9  10       48.45       51.91      2.54 o 
   8   9  10        0.04        0.81      1.49 o 
   0  10  10       85.49       72.39      2.29 o 
   1  10  10       42.20       47.70      1.67 o 
   2  10  10      522.34      494.87      7.64 o 
   3  10  10        4.66        5.07      1.93 o 
   4  10  10       66.31       74.60      2.36 o 
   5  10  10       68.17       69.33      3.79 o 
   6  10  10      290.93      315.95      6.35 o 
   7  10  10        2.38        3.64      2.03 o 
   1  11  10      218.71      204.19      2.77 o 
   2  11  10      770.53      797.17     11.25 o 
   3  11  10       74.85       68.50      3.46 o 
   4  11  10      355.29      355.10      9.59 o 
   5  11  10       70.26       80.97      4.10 o 
   6  11  10      101.65       91.74      3.43 o 
   0  12  10       91.91       91.17      3.02 o 
   1  12  10       15.94       14.23      1.43 o 
   2  12  10       36.34       35.02      3.16 o 
   3  12  10       50.55       62.39      3.64 o 
   4  12  10       10.67       15.71      2.80 o 
   5  12  10       34.81       38.02      3.40 o 
   1  13  10      355.75      359.55      7.33 o 
   2  13  10     1465.25     1449.55     31.91 o 
   3  13  10       43.35       43.32      3.85 o 
   4  13  10      217.93      233.66      8.06 o 
   0  14  10       99.29      107.71      9.78 o 
   1   1  11     2335.91     2419.16     17.14 o 
   2   1  11      583.20      566.87      4.28 o 
   3   1  11      398.60      412.16      3.32 o 
   4   1  11      426.17      420.97      4.20 o 
   5   1  11      180.32      166.66      3.18 o 
   6   1  11      430.81      453.40      5.46 o 
   7   1  11      349.39      369.72      4.52 o 
   8   1  11        5.72        7.49      1.79 o 
   9   1  11       18.05       20.41      2.13 o 
  10   1  11      355.80      375.81      5.96 o 
   0   2  11     2736.60     2597.40     24.82 o 
   1   2  11      102.97      105.99      2.03 o 
   2   2  11      507.41      452.26      3.41 o 
   3   2  11      957.42      961.81      6.21 o 
   4   2  11        2.07        2.19      0.81 o 
   5   2  11      901.66      877.74      7.46 o 
   6   2  11      155.04      156.23      3.45 o 
   7   2  11      101.52       99.38      2.75 o 
   8   2  11       92.55       87.10      2.84 o 
   9   2  11      192.93      191.82      3.73 o 
  10   2  11       10.52        7.83      2.20 o 
   1   3  11       17.48       18.73      1.30 o 
   2   3  11       34.65       38.44      1.54 o 
   3   3  11        8.50        8.36      1.28 o 
   4   3  11        2.16        4.82      1.30 o 
   5   3  11      273.38      270.93      2.84 o 
   6   3  11        0.78       -0.15      1.04 o 
   7   3  11       68.70       63.21      2.02 o 
   8   3  11        7.18        8.73      1.58 o 
   9   3  11       14.48       12.00      1.85 o 
  10   3  11        6.48        4.91      1.67 o 
   0   4  11     2152.29     2111.27     21.78 o 
   1   4  11      715.68      730.65      5.41 o 
   2   4  11      718.51      714.83      6.78 o 
   3   4  11     1162.80     1068.31      8.09 o 
   4   4  11        2.66        2.35      1.44 o 
   5   4  11      474.83      467.31      5.17 o 
   6   4  11      296.20      268.04      3.74 o 
   7   4  11       99.60      109.37      2.34 o 
   8   4  11       55.75       61.18      2.08 o 
   9   4  11        5.68        5.22      1.54 o 
  10   4  11       63.36       63.66      2.89 o 
   1   5  11     1109.67     1116.17      7.74 o 
   2   5  11      281.23      290.77      3.03 o 
   3   5  11      224.79      226.41      2.78 o 
   4   5  11      211.72      213.94      3.45 o 
   5   5  11        7.71        6.22      1.30 o 
   6   5  11      187.01      206.45      3.93 o 
   7   5  11       21.40       27.45      1.28 o 
   8   5  11        5.17        6.55      1.30 o 
   9   5  11       16.65       15.30      3.05 o 
   0   6  11      883.83      862.25      9.47 o 
   1   6  11      243.53      242.68      2.54 o 
   2   6  11      253.84      247.61      2.87 o 
   3   6  11      318.62      315.24      4.56 o 
   4   6  11       61.26       58.71      2.20 o 
   5   6  11       37.24       38.71      1.52 o 
   6   6  11      706.27      718.28     10.77 o 
   7   6  11        1.26        0.72      0.68 o 
   8   6  11      107.17      119.37      4.52 o 
   9   6  11      260.72      276.23      6.78 o 
   1   7  11      922.10      979.25     11.90 o 
   2   7  11      413.94      415.95      4.00 o 
   3   7  11        0.21        0.12      0.74 o 
   4   7  11     1420.13     1505.63     21.24 o 
   5   7  11      159.71      178.47      3.98 o 
   6   7  11      178.28      184.30      4.40 o 
   7   7  11      281.16      292.29      5.66 o 
   8   7  11      109.98      127.96      5.23 o 
   9   7  11        9.23        7.66      2.95 o 
   0   8  11       36.01       50.65      7.20 o 
   1   8  11        0.83        2.44      1.12 o 
   2   8  11       42.57       38.99      0.98 o 
   3   8  11        9.66       10.38      1.38 o 
   4   8  11      218.74      213.42      3.67 o 
   5   8  11       38.26       30.08      2.46 o 
   6   8  11       78.52       85.54      3.28 o 
   7   8  11       35.24       39.10      3.42 o 
   8   8  11       13.33       15.63      2.73 o 
   1   9  11      460.64      483.73      6.00 o 
   2   9  11      229.37      249.03      5.44 o 
   3   9  11       65.75       64.60      3.03 o 
   4   9  11      312.35      320.37      7.23 o 
   5   9  11      693.32      738.09     12.36 o 
   6   9  11       74.17       64.61      3.55 o 
   7   9  11      262.52      289.68      5.68 o 
   0  10  11      374.20      367.66      8.52 o 
   1  10  11      235.37      237.16      3.30 o 
   2  10  11       76.83       69.37      3.12 o 
   3  10  11      376.77      388.86      6.90 o 
   4  10  11       19.02       14.80      2.40 o 
   5  10  11      108.13      104.42      3.32 o 
   6  10  11       12.21       13.59      2.23 o 
   7  10  11       65.89       61.91      3.28 o 
   1  11  11        3.54        4.40      1.25 o 
   2  11  11       30.82       39.68      2.83 o 
   3  11  11        3.96        1.92      1.97 o 
   4  11  11        6.84        8.28      2.09 o 
   5  11  11       94.87      103.84      3.98 o 
   6  11  11        1.62        2.97      2.45 o 
   0  12  11      253.47      242.18      7.52 o 
   1  12  11      112.52      112.51      3.81 o 
   2  12  11        1.38        2.83      1.58 o 
   3  12  11      476.76      448.06      8.54 o 
   4  12  11       94.99       99.39      4.18 o 
   1  13  11        0.04       -1.81      2.85 o 
   2  13  11        0.39        1.02      2.98 o 
   0   0  12    17463.72    17462.49    322.55 o 
   1   0  12        7.18        7.17      1.54 o 
   2   0  12      160.36      152.56      2.73 o 
   3   0  12     1400.93     1308.88     12.33 o 
   4   0  12     1114.74     1042.93     10.93 o 
   5   0  12       84.38       82.07      3.48 o 
   6   0  12      401.80      428.78      7.99 o 
   7   0  12      354.56      339.90      7.52 o 
   8   0  12       92.98       88.99      3.89 o 
   9   0  12       20.69       23.47      3.27 o 
  10   0  12      104.43      106.77      4.63 o 
   1   1  12       48.18       55.44      1.56 o 
   2   1  12      239.24      237.28      2.44 o 
   3   1  12      816.24      786.41      5.60 o 
   4   1  12      202.23      220.10      2.78 o 
   5   1  12       89.24       84.06      2.07 o 
   6   1  12      205.61      192.95      3.77 o 
   7   1  12      211.40      206.09      3.82 o 
   8   1  12        7.38        7.79      1.57 o 
   9   1  12        5.28        3.94      1.87 o 
  10   1  12      143.64      154.40      4.20 o 
   1   2  12      655.74      678.59      5.34 o 
   2   2  12       44.47       45.40      1.21 o 
   3   2  12       28.04       27.61      1.53 o 
   4   2  12      632.90      592.19      4.60 o 
   5   2  12        1.19        2.94      0.83 o 
   6   2  12      276.97      282.40      3.96 o 
   7   2  12       97.49       95.68      3.34 o 
   8   2  12      183.92      182.94      3.51 o 
   9   2  12      255.50      256.49      4.23 o 
   1   3  12       66.58       76.94      1.85 o 
   2   3  12      431.06      460.96      4.60 o 
   3   3  12       10.37        8.16      1.18 o 
   4   3  12      770.56      772.18      6.73 o 
   5   3  12       50.35       52.16      2.46 o 
   6   3  12       55.66       56.33      2.00 o 
   7   3  12      669.13      659.64      7.25 o 
   8   3  12       98.40      101.24      2.57 o 
   9   3  12      109.32      115.96      4.11 o 
   0   4  12       25.32       18.66      2.49 o 
   1   4  12     1090.58     1229.70      8.65 o 
   3   4  12       69.83       74.36      1.82 o 
   4   4  12       51.58       58.22      2.02 o 
   5   4  12      131.30      133.54      3.15 o 
   6   4  12        0.03        0.46      1.29 o 
   7   4  12        8.22        9.34      1.43 o 
   8   4  12       27.39       29.01      2.70 o 
   9   4  12       62.17       66.79      3.43 o 
   1   5  12      167.95      156.89      2.25 o 
   2   5  12      700.86      717.39      6.12 o 
   3   5  12      334.05      322.96      4.53 o 
   4   5  12       29.27       22.20      1.58 o 
   5   5  12      175.54      177.76      3.56 o 
   6   5  12      123.75      125.64      3.62 o 
   7   5  12      387.88      392.57      5.61 o 
   8   5  12       17.26       18.26      3.06 o 
   9   5  12       46.93       41.01      4.00 o 
   0   6  12     4372.62     4407.26     49.11 o 
   1   6  12        8.18        6.43      0.84 o 
   2   6  12      106.03      117.95      2.03 o 
   3   6  12     1064.63     1136.45     15.74 o 
   4   6  12      253.47      253.28      3.81 o 
   5   6  12      221.99      234.95      4.47 o 
   6   6  12      254.62      252.51      3.61 o 
   7   6  12      295.14      323.41      5.86 o 
   8   6  12      137.18      147.88      4.70 o 
   1   7  12      764.62      740.36      8.08 o 
   2   7  12       14.83       19.33      1.12 o 
   3   7  12      267.18      248.56      4.26 o 
   4   7  12      108.99      104.04      2.23 o 
   5   7  12       21.02       22.92      2.46 o 
   6   7  12       25.92       28.19      2.76 o 
   7   7  12       77.55       81.32      3.62 o 
   8   7  12        5.84        4.22      2.29 o 
   0   8  12      324.14      369.19      8.53 o 
   1   8  12      552.86      544.89      5.07 o 
   2   8  12      609.43      620.79      6.74 o 
   3   8  12      759.09      762.04      9.77 o 
   4   8  12      317.98      334.88      4.46 o 
   5   8  12      450.71      477.43      8.27 o 
   6   8  12     1061.16     1103.97     16.47 o 
   7   8  12       65.03       71.40      3.65 o 
   1   9  12       18.79       13.59      1.04 o 
   3   9  12        0.01        0.65      1.28 o 
   4   9  12      143.87      138.96      4.17 o 
   5   9  12       98.20       95.88      3.37 o 
   6   9  12       41.56       43.47      3.22 o 
   7   9  12       68.97       75.57      3.66 o 
   0  10  12      307.06      282.00      6.66 o 
   1  10  12       35.97       27.31      1.91 o 
   2  10  12      103.28      113.80      3.62 o 
   3  10  12      214.57      225.17      4.85 o 
   4  10  12      122.63      120.81      3.96 o 
   5  10  12      114.74      115.67      4.58 o 
   6  10  12       52.66       50.59      2.86 o 
   1  11  12        3.25        6.88      2.24 o 
   2  11  12      609.11      596.08      8.77 o 
   3  11  12       19.61       16.36      2.89 o 
   4  11  12        5.11        3.32      1.71 o 
   5  11  12       62.70       63.93      3.41 o 
   0  12  12        0.33        0.86      3.68 o 
   1  12  12       56.49       58.97      5.18 o 
   2  12  12      129.80      132.58      4.53 o 
   3  12  12        2.14        1.70      2.68 o 
   1   1  13     1782.78     1783.63     12.32 o 
   2   1  13     1278.34     1248.89      9.20 o 
   3   1  13      284.84      267.36      2.78 o 
   4   1  13      482.52      461.03      4.13 o 
   5   1  13     1584.88     1528.24     11.63 o 
   6   1  13       19.52       16.05      1.63 o 
   7   1  13      620.39      649.79     10.23 o 
   8   1  13      321.20      350.82      7.29 o 
   9   1  13        1.28        1.39      1.82 o 
   0   2  13      142.68      118.14      3.83 o 
   1   2  13       10.17        8.95      1.00 o 
   2   2  13       11.27       10.62      1.27 o 
   3   2  13       11.51       13.78      1.32 o 
   4   2  13       38.82       37.18      1.85 o 
   5   2  13      196.65      184.39      2.22 o 
   6   2  13      563.72      553.93      6.75 o 
   7   2  13      104.39      112.45      3.12 o 
   8   2  13      279.25      263.13      4.52 o 
   9   2  13       29.57       28.09      3.10 o 
   1   3  13      412.59      399.54      3.78 o 
   2   3  13      319.03      295.78      3.52 o 
   3   3  13        7.36        4.58      1.28 o 
   4   3  13      181.43      205.63      3.26 o 
   5   3  13      479.73      483.90      5.68 o 
   6   3  13       35.62       28.69      2.28 o 
   7   3  13       97.55      105.41      3.40 o 
   8   3  13        3.14        3.52      2.15 o 
   9   3  13       10.96       10.97      2.38 o 
   0   4  13       10.79       11.99      2.20 o 
   1   4  13        9.54       16.64      1.05 o 
   2   4  13        4.08        4.63      1.07 o 
   3   4  13       63.26       63.51      1.87 o 
   4   4  13        2.18        0.93      1.17 o 
   5   4  13      189.10      177.84      3.84 o 
   6   4  13      504.78      512.28      6.68 o 
   7   4  13       95.26       95.41      3.39 o 
   8   4  13      492.31      493.73      7.73 o 
   1   5  13        1.04        1.58      0.60 o 
   2   5  13       11.49        6.67      1.09 o 
   3   5  13      483.93      487.29      5.58 o 
   4   5  13        0.66        1.94      1.23 o 
   5   5  13       62.65       61.20      2.10 o 
   6   5  13      131.43      118.29      3.43 o 
   7   5  13       14.69       18.55      1.93 o 
   8   5  13      189.45      198.29      5.81 o 
   0   6  13      608.27      622.75      8.49 o 
   1   6  13       13.86       14.39      1.30 o 
   2   6  13      142.29      137.21      2.06 o 
   3   6  13      174.17      169.99      3.04 o 
   4   6  13        6.69        7.11      1.40 o 
   5   6  13      115.56      121.59      2.94 o 
   6   6  13      184.07      183.72      4.59 o 
   7   6  13       43.49       49.80      3.35 o 
   8   6  13      249.39      265.84      6.94 o 
   1   7  13      185.67      179.94      2.98 o 
   2   7  13      627.78      620.12      7.70 o 
   3   7  13       92.15       86.65      2.09 o 
   4   7  13      177.57      192.68      3.85 o 
   5   7  13      922.18      944.10     11.43 o 
   6   7  13       11.05        9.28      2.33 o 
   7   7  13      116.15      136.15      4.33 o 
   0   8  13       85.89       79.55      4.21 o 
   1   8  13       10.81       11.13      1.36 o 
   2   8  13      139.02      140.29      2.36 o 
   3   8  13       28.93       27.60      1.88 o 
   4   8  13        0.26        1.61      1.08 o 
   5   8  13        1.54        1.89      1.26 o 
   6   8  13        9.40        9.56      2.51 o 
   7   8  13      174.34      172.64      5.16 o 
   1   9  13      570.05      563.83      7.11 o 
   2   9  13      345.00      337.02      6.23 o 
   3   9  13        6.37       11.07      1.71 o 
   4   9  13      416.45      433.83      7.76 o 
   5   9  13      421.55      439.73      8.76 o 
   6   9  13        5.32        4.21      1.79 o 
   0  10  13      157.75      176.29      5.61 o 
   1  10  13       72.08       76.13      3.81 o 
   2  10  13        5.61        6.87      2.29 o 
   3  10  13      162.03      167.27      5.40 o 
   4  10  13       10.82        7.96      1.88 o 
   5  10  13       85.51       95.51      3.86 o 
   1  11  13      140.81      136.45      5.43 o 
   2  11  13       42.66       41.51      3.21 o 
   3  11  13       29.14       25.05      3.57 o 
   0   0  14     3115.65     3106.66     48.37 o 
   1   0  14      980.20     1012.38     10.65 o 
   2   0  14      354.14      365.37      4.46 o 
   3   0  14      911.09      923.36     13.29 o 
   4   0  14      323.52      304.61      4.42 o 
   5   0  14      505.71      493.39      6.75 o 
   6   0  14      813.73      793.71     13.92 o 
   7   0  14        0.33        3.68      2.37 o 
   8   0  14       12.38       10.60      3.48 o 
   1   1  14      292.16      280.82      3.19 o 
   2   1  14        8.68        8.41      1.13 o 
   3   1  14        5.52        4.35      0.87 o 
   4   1  14      388.51      336.27      3.38 o 
   5   1  14       62.71       79.43      2.12 o 
   6   1  14        0.05        0.87      1.00 o 
   7   1  14      325.51      298.30      5.45 o 
   8   1  14       22.24       26.24      2.67 o 
   0   2  14     3684.47     3769.86     36.71 o 
   1   2  14      106.54       95.56      1.60 o 
   2   2  14        1.18        2.04      1.08 o 
   3   2  14      255.28      272.49      3.28 o 
   4   2  14      284.47      298.31      4.22 o 
   5   2  14      215.66      227.13      3.54 o 
   6   2  14      220.35      238.43      4.33 o 
   7   2  14      147.76      143.65      3.72 o 
   8   2  14      166.21      165.44      5.12 o 
   1   3  14       28.77       29.98      1.70 o 
   2   3  14      597.24      614.61      5.36 o 
   3   3  14      152.91      160.74      2.56 o 
   4   3  14      384.75      380.59      5.14 o 
   5   3  14      410.00      408.52      5.40 o 
   6   3  14       11.65       10.04      1.80 o 
   7   3  14      379.29      390.95      6.73 o 
   8   3  14      147.66      143.58      4.68 o 
   0   4  14      324.72      317.86      6.01 o 
   1   4  14      142.93      165.38      2.48 o 
   2   4  14      428.59      451.67      4.25 o 
   3   4  14       28.93       35.63      1.50 o 
   4   4  14        7.02        6.50      1.41 o 
   5   4  14       88.41       72.46      2.72 o 
   6   4  14       81.54       91.39      2.77 o 
   7   4  14      114.97      121.94      3.99 o 
   8   4  14       23.17       29.94      3.77 o 
   1   5  14     1643.82     1647.51     13.28 o 
   2   5  14      203.62      186.28      2.87 o 
   3   5  14        0.53        0.34      0.88 o 
   4   5  14      607.36      647.11     10.22 o 
   5   5  14      160.81      151.13      3.35 o 
   6   5  14       11.83       13.96      1.66 o 
   7   5  14      423.35      429.77      7.37 o 
   0   6  14      111.27      104.45      3.27 o 
   1   6  14      396.90      400.51      4.75 o 
   2   6  14       15.03       17.56      1.06 o 
   3   6  14      180.91      183.30      3.21 o 
   4   6  14        5.43        2.51      1.14 o 
   5   6  14       55.58       58.41      2.01 o 
   6   6  14      237.20      259.50      5.04 o 
   7   6  14        0.20       -0.51      2.17 o 
   1   7  14      367.64      387.13      5.82 o 
   2   7  14      524.75      525.18      7.46 o 
   3   7  14       60.42       61.09      1.71 o 
   4   7  14       37.38       46.14      2.76 o 
   5   7  14      196.73      204.41      3.98 o 
   6   7  14      149.87      168.57      4.34 o 
   0   8  14     1583.99     1505.43     20.51 o 
   1   8  14        2.73        0.02      0.98 o 
   2   8  14      149.34      170.10      3.45 o 
   3   8  14      659.40      667.36     10.52 o 
   4   8  14       57.52       57.98      2.99 o 
   5   8  14      602.34      626.70      9.38 o 
   6   8  14      250.67      275.86      5.65 o 
   1   9  14        0.14        0.83      1.80 o 
   2   9  14      238.19      222.80      5.45 o 
   3   9  14      107.45       96.00      4.79 o 
   4   9  14        0.06        2.38      2.37 o 
   5   9  14        1.18        1.41      1.78 o 
   0  10  14       83.52       94.98      6.89 o 
   1  10  14      133.33      124.81      4.43 o 
   2  10  14      440.18      419.71      7.94 o 
   3  10  14      175.97      177.60      5.91 o 
   1   1  15      984.35      984.23      7.61 o 
   2   1  15      199.39      198.88      2.58 o 
   3   1  15       86.83       76.60      1.79 o 
   4   1  15      406.00      415.11      3.87 o 
   5   1  15      352.98      348.23      6.01 o 
   6   1  15      117.46      109.33      3.07 o 
   7   1  15      399.93      416.58      7.26 o 
   0   2  15     1092.62      991.27     10.72 o 
   1   2  15      330.00      330.05      3.14 o 
   2   2  15      148.88      147.68      2.54 o 
   3   2  15      654.08      642.75      6.19 o 
   4   2  15       41.09       41.65      2.24 o 
   5   2  15      281.59      255.92      3.84 o 
   6   2  15      185.06      187.99      3.65 o 
   7   2  15       57.77       62.79      2.91 o 
   1   3  15       35.30       42.33      1.98 o 
   2   3  15       46.43       60.20      1.80 o 
   3   3  15        6.86        4.02      1.20 o 
   4   3  15       25.91       33.16      2.00 o 
   5   3  15      136.68      132.33      3.17 o 
   6   3  15        1.78        0.23      1.29 o 
   7   3  15       54.03       59.23      2.56 o 
   0   4  15     2088.81     2101.72     25.58 o 
   1   4  15      390.83      356.11      4.16 o 
   2   4  15      439.64      426.49      4.59 o 
   3   4  15      904.24      889.64      9.45 o 
   4   4  15       51.29       62.08      2.57 o 
   5   4  15      239.95      238.78      4.02 o 
   6   4  15      546.32      550.44      8.13 o 
   7   4  15       87.66       91.91      3.11 o 
   1   5  15      124.87      108.31      3.17 o 
   2   5  15       55.25       57.87      1.80 o 
   3   5  15       60.53       62.54      1.82 o 
   4   5  15      155.78      149.51      3.00 o 
   5   5  15        3.40        3.48      1.61 o 
   6   5  15       40.15       44.40      3.34 o 
   0   6  15      839.38      855.26     11.73 o 
   1   6  15      271.76      277.89      3.99 o 
   2   6  15      379.41      382.91      4.51 o 
   3   6  15      773.97      763.22     10.75 o 
   4   6  15       64.03       67.26      2.21 o 
   5   6  15      125.74      137.01      4.31 o 
   6   6  15      608.34      582.15      8.30 o 
   1   7  15      636.13      649.62      9.04 o 
   2   7  15      211.02      219.20      5.11 o 
   3   7  15        9.87       12.12      1.81 o 
   4   7  15      563.46      547.67      6.66 o 
   5   7  15      197.19      200.55      4.65 o 
   0   8  15      104.80      105.20      3.92 o 
   1   8  15        0.04        1.11      1.30 o 
   2   8  15       36.33       37.60      3.48 o 
   3   8  15      116.65      114.06      5.10 o 
   4   8  15      112.32      101.84      4.72 o 
   1   9  15      428.92      433.91      7.82 o 
   2   9  15      383.62      360.93      7.09 o 
   3   9  15       16.11       17.09      3.37 o 
   0   0  16     5418.78     4974.46     71.55 o 
   2   0  16      276.46      280.51      4.44 o 
   3   0  16     1200.97     1182.98     13.67 o 
   4   0  16      140.76      157.74      4.96 o 
   5   0  16      958.97      936.94     23.64 o 
   6   0  16      815.21      858.17     19.33 o 
   1   1  16       37.70       39.09      1.77 o 
   2   1  16      270.07      234.30      2.78 o 
   3   1  16       49.63       45.47      1.79 o 
   4   1  16       76.99       70.69      2.22 o 
   5   1  16       90.55       83.88      2.66 o 
   6   1  16      117.90      109.19      3.94 o 
   0   2  16      490.14      502.72      7.84 o 
   1   2  16      188.33      184.32      3.25 o 
   2   2  16      186.15      183.24      3.27 o 
   3   2  16      295.15      296.50      3.68 o 
   4   2  16      159.83      152.48      3.21 o 
   5   2  16      274.19      253.53      4.49 o 
   6   2  16      680.98      691.91     10.46 o 
   1   3  16      487.18      456.17      5.02 o 
   2   3  16      144.79      127.30      2.82 o 
   3   3  16       13.16       20.40      1.53 o 
   4   3  16      434.72      457.78      5.41 o 
   5   3  16       73.70       71.10      2.52 o 
   6   3  16        1.04        0.37      1.42 o 
   0   4  16       84.79       88.61      3.99 o 
   1   4  16       60.89       67.60      2.39 o 
   2   4  16        2.52        0.98      1.06 o 
   3   4  16        5.10        4.46      1.38 o 
   4   4  16       47.46       46.60      2.04 o 
   5   4  16       81.53       95.66      3.07 o 
   6   4  16        2.14        0.34      1.43 o 
   1   5  16      398.46      380.76      5.04 o 
   2   5  16      792.95      785.20      8.04 o 
   3   5  16       26.99       31.70      1.94 o 
   4   5  16      187.93      174.79      3.42 o 
   5   5  16      578.13      634.57     10.64 o 
   0   6  16      769.73      754.08     11.58 o 
   1   6  16        1.77        1.06      1.13 o 
   2   6  16       15.64       16.95      1.79 o 
   3   6  16      192.75      189.23      3.25 o 
   4   6  16       43.69       57.39      3.04 o 
   1   7  16      460.49      491.76     10.00 o 
   2   7  16      114.82      135.49      3.37 o 
   3   7  16       74.40       79.64      3.96 o 
   0   8  16      127.58      146.42      8.57 o 
   1   8  16      175.00      171.20      4.63 o 
   2   8  16       72.19       71.66      4.63 o 
   1   1  17      806.94      755.48      7.26 o 
   2   1  17      262.25      253.35      3.63 o 
   3   1  17       35.79       43.54      2.00 o 
   4   1  17      665.72      676.49      9.17 o 
   5   1  17      541.22      534.00      8.86 o 
   0   2  17      345.65      375.65      6.58 o 
   1   2  17      186.84      166.33      3.40 o 
   2   2  17        5.74        4.78      1.35 o 
   3   2  17      119.62      122.76      2.50 o 
   4   2  17       21.61       19.12      1.86 o 
   5   2  17       67.09       70.00      3.06 o 
   1   3  17      145.99      136.13      2.92 o 
   2   3  17       88.32       73.28      2.32 o 
   3   3  17        1.01        1.20      1.13 o 
   4   3  17       40.24       45.78      2.49 o 
   0   4  17      390.03      382.10      6.95 o 
   1   4  17      182.95      185.14      3.45 o 
   2   4  17       47.42       52.67      2.24 o 
   3   4  17      247.35      246.00      3.83 o 
   4   4  17       25.28       31.03      2.45 o 
   1   5  17       11.74       13.95      1.63 o 
   2   5  17        0.14        0.99      1.20 o 
   3   5  17        0.49        0.18      1.11 o 
   0   6  17      361.89      352.46      6.96 o 
   1   6  17       21.81       29.49      1.94 o 
   2   6  17      139.53      133.27      2.91 o 
   0   0  18      640.50      567.75     15.27 o 
   1   0  18       15.72        7.45      2.01 o 
   2   0  18      135.93      140.28      4.57 o 
   3   0  18       92.50       84.87      4.53 o 
   1   1  18       88.72       86.64      2.78 o 
   2   1  18       29.84       31.48      2.58 o 
   3   1  18       14.22       12.53      2.03 o 
   0   2  18      370.79      315.12      6.63 o 
   1   2  18       22.63       12.59      1.87 o 
   2   2  18        2.01        1.40      1.38 o 
   3   2  18       27.06       28.08      2.46 o 
   1   3  18      134.34      153.27      3.24 o 
   2   3  18      285.33      285.26      4.42 o 
   0   4  18       40.39       39.92      2.99 o 
   1   4  18       23.91       21.43      1.98 o 
                                                 
